# Supplementary material for: Vitamin B12 deficiency and neuropsychiatric symptoms in Lebanon: A cross-sectional study of vegans, vegetarians, and omnivores
Source: PLoS One. 2024 Apr 17;19(4):e0297976. doi: 10.1371/journal.pone.0297976 (PMC11023582; doi:10.1371/journal.pone.0297976)
Supplement: S1 File — All patient results and demographics information. (XLSX) [file pone.0297976.s001.xlsx]

## Sheet: Untitled12
Participant number	Do you consent to your data being used under the conditions listed above?	Gender	Age	Governorate (current residence)	Marital status	Highest educational level	Employment status	If you have a job, select the best option	Do you work in the health-care field (physician, nurse, pharmacist...)?	You would best describe yourself currently as	Choose the best answer	At what age did you adopt a vegetarian/vegan diet	According to your previous lab tests do you have a vitamin B12 deficiency?	Are you currently taking vitamin B12 supplements or multivitamin supplements?	Select the best option for each row	Select the best option for each row	Select the best option for each row	Select the best option for each row	Select the best option for each row	Select the best option for each row	Select the best option for each row	Select the best option for each row	Select the best option for each row	Please rate the CURRENT, i.e. LAST 2 WEEKS SEVERITY of your insomnia problems	Please rate the CURRENT, i.e. LAST 2 WEEKS SEVERITY of your insomnia problems	Please rate the CURRENT, i.e. LAST 2 WEEKS SEVERITY of your insomnia problems	How SATISFIED/DISSATISFIED are you with your CURRENT sleep pattern	How NOTICEABLE to others do you think your sleep problem is in terms of impairing the quality of your life?	How WORRIED/DISTRESSED are you about your current sleep problem?	To what extent do you consider your sleep problem to INTERFERE with your daily functioning?	Over the last 2 weeks, how often have you been bothered by the following problems?	Over the last 2 weeks, how often have you been bothered by the following problems?_A	Over the last 2 weeks, how often have you been bothered by the following problems?_B	Over the last 2 weeks, how often have you been bothered by the following problems?_C	Over the last 2 weeks, how often have you been bothered by the following problems?_D	Over the last 2 weeks, how often have you been bothered by the following problems?_E	Over the last 2 weeks, how often have you been bothered by the following problems?_F	Do you suffer from paresthesia, numbness, or abnormal tingling sensations?
1	Yes	Female	18	Beirut	Single	Secondary	Unemployed		No	Omnivorous (Non vegan/Non vegetarian)			Never tested for vitamin B12	No	Several days	Several days	Several days	More than half of the days	Several days	Several days	Several days	Several days	Never	Moderate	Mild	Very severe	Moderately Satisfied	Somewhat	A Little	A Little	Nearly every day	Nearly every day	Nearly every day	Nearly every day	Nearly every day	Nearly every day	Nearly every day	No
2	Yes	Male	21	Mount Lebanon	Single	Bachelor's degree	Unemployed		Yes	Omnivorous (Non vegan/Non vegetarian)			Never tested for vitamin B12	No	Several days	More than half of the days	Several days	More than half of the days	Several days	Nearly every day	Nearly every day	Several days	Never	None	None	None	Moderately Satisfied	Not at all Noticeable	Somewhat	Much	Nearly every day	Nearly every day	Nearly every day	Nearly every day	Nearly every day	Nearly every day	Nearly every day	No
3	Yes	Male	24	Mount Lebanon	Single	Bachelor's degree	Employee	I have a full-time job	Yes	Omnivorous (Non vegan/Non vegetarian)			Never tested for vitamin B12	No	Nearly every day	Nearly every day	Nearly every day	Nearly every day	Nearly every day	Nearly every day	Nearly every day	More than half of the days	Nearly every day	Moderate	Moderate	Moderate	Very Satisfied	Not at all Noticeable	A Little	Not at all Interfering	Nearly every day	Nearly every day	Nearly every day	Nearly every day	Nearly every day	Nearly every day	Nearly every day	No
4	Yes	Male	19	North Lebanon	Single	Bachelor's degree	Unemployed		No	Omnivorous (Non vegan/Non vegetarian)			Never tested for vitamin B12	No	Nearly every day	Nearly every day	Nearly every day	Nearly every day	Several days	Nearly every day	More than half of the days	More than half of the days	Several days	Moderate	Mild	Mild	Dissatisfied	A Little	Somewhat	Very Much Interfering	Nearly every day	Nearly every day	Nearly every day	Nearly every day	Over half the days	Nearly every day	Nearly every day	No
5	Yes	Female	19	Akkar	Single	Bachelor's degree	Unemployed		No	Omnivorous (Non vegan/Non vegetarian)			Never tested for vitamin B12	No	More than half of the days	Nearly every day	Several days	Nearly every day	Nearly every day	More than half of the days	Nearly every day	Several days	More than half of the days	Severe	Mild	None	Dissatisfied	Much Noticeable	Somewhat	Somewhat	Nearly every day	Nearly every day	Nearly every day	Over half the days	Over half the days	Nearly every day	Nearly every day	No
6	Yes	Female	20	Nabatieh	Single	Bachelor's degree	Unemployed		No	Omnivorous (Non vegan/Non vegetarian)			Never tested for vitamin B12	No	Several days	Several days	Several days	Several days	Several days	Several days	Several days	Several days	Several days	Severe	None	None	Very Dissatisfied	Much Noticeable	Very Much Worried	Very Much Interfering	Nearly every day	Over half the days	Over half the days	Over half the days	Several days	Nearly every day	Nearly every day	No
7	Yes	Female	25	Mount Lebanon	Single	Bachelor's degree	Employee	I have a part-time job	Yes	Omnivorous (Non vegan/Non vegetarian)			Never tested for vitamin B12	No	Several days	Never	Several days	Several days	Several days	Never	Several days	Never	Never	Mild	Moderate	Severe	Dissatisfied	Not at all Noticeable	A Little	Much	Over half the days	Over half the days	Over half the days	Nearly every day	Over half the days	Over half the days	Nearly every day	No
8	Yes	Male	34	North Lebanon	Married	Bachelor's degree	Employee	I have a full-time job	No	Omnivorous (Non vegan/Non vegetarian)			Never tested for vitamin B12	No	Never	Several days	Several days	Several days	Never	Never	Never	Never	Never	Mild	Moderate	Severe	Dissatisfied	A Little	Somewhat	Much	Over half the days	Several days	Several days	Several days	Not at all sure	Several days	Nearly every day	No
9	Yes	Male	58	Nabatieh	Married	Bachelor's degree	Retired		No	Omnivorous (Non vegan/Non vegetarian)			Never tested for vitamin B12	No	Never	More than half of the days	More than half of the days	More than half of the days	More than half of the days	Nearly every day	Never	More than half of the days	Never	Moderate	Moderate	Moderate	Moderately Satisfied	A Little	A Little	Not at all Interfering	Nearly every day	Nearly every day	Nearly every day	Nearly every day	Nearly every day	Nearly every day	Not at all sure	No
10	Yes	Female	22	Mount Lebanon	Single	Bachelor's degree	Unemployed		No	Omnivorous (Non vegan/Non vegetarian)			Never tested for vitamin B12	No	Never	Never	Never	Never	Never	Never	Never	Never	Never	Mild	Mild	Mild	Moderately Satisfied	A Little	Not at all Worried	Not at all Interfering	Not at all sure	Not at all sure	Nearly every day	Not at all sure	Not at all sure	Not at all sure	Not at all sure	No
11	Yes	Male	19	Nabatieh	Single	Bachelor's degree	Unemployed		No	Omnivorous (Non vegan/Non vegetarian)			Never tested for vitamin B12	No	More than half of the days	Never	Never	Several days	Several days	Never	Several days	Never	Never	Mild	Mild	Mild	Very Satisfied	A Little	Not at all Worried	Not at all Interfering	Not at all sure	Not at all sure	Nearly every day	Not at all sure	Not at all sure	Not at all sure	Not at all sure	No
12	Yes	Male	22	Mount Lebanon	Single	Bachelor's degree	Unemployed		No	Omnivorous (Non vegan/Non vegetarian)			Never tested for vitamin B12	No	Several days	Several days	Several days	Several days	Never	Never	Never	Never	Never	None	None	None	Moderately Satisfied	Not at all Noticeable	Not at all Worried	Not at all Interfering	Not at all sure	Not at all sure	Nearly every day	Not at all sure	Not at all sure	Not at all sure	Not at all sure	No
13	Yes	Female	20	Akkar	Single	Bachelor's degree	Unemployed		No	Omnivorous (Non vegan/Non vegetarian)			Never tested for vitamin B12	No	Never	Never	Never	Never	Never	Never	Never	Never	Never	None	Mild	None	Satisfied	Not at all Noticeable	Not at all Worried	Not at all Interfering	Not at all sure	Not at all sure	Not at all sure	Not at all sure	Not at all sure	Not at all sure	Not at all sure	No
14	Yes	Male	23	Mount Lebanon	Single	Bachelor's degree	Unemployed		No	Omnivorous (Non vegan/Non vegetarian)			Never tested for vitamin B12	No	Never	Never	Never	Never	Never	Never	Never	Never	Never	None	None	None	Satisfied	Not at all Noticeable	Not at all Worried	Not at all Interfering	Not at all sure	Not at all sure	Not at all sure	Not at all sure	Not at all sure	Not at all sure	Not at all sure	No
15	Yes	Female	21	Baalbeck-Hermel	Single	Bachelor's degree	Employee	I have a part-time job	Yes	Omnivorous (Non vegan/Non vegetarian)			Never tested for vitamin B12	No	Never	Never	Never	Never	Never	Never	Never	Never	Never	None	None	None	Very Satisfied	Not at all Noticeable	Not at all Worried	Not at all Interfering	Not at all sure	Not at all sure	Not at all sure	Not at all sure	Not at all sure	Not at all sure	Not at all sure	No
16	Yes	Male	22	South Lebanon	Single	Bachelor's degree	Unemployed		Yes	Omnivorous (Non vegan/Non vegetarian)			Never tested for vitamin B12	No	Never	Never	Never	Never	Never	Never	Never	Never	Never	None	None	None	Very Satisfied	Not at all Noticeable	Not at all Worried	Not at all Interfering	Not at all sure	Not at all sure	Not at all sure	Not at all sure	Not at all sure	Not at all sure	Not at all sure	No
17	Yes	Female	44	South Lebanon	Married	Bachelor's degree	Employee	I have a full-time job	No	Omnivorous (Non vegan/Non vegetarian)			Never tested for vitamin B12	No	Never	Never	Never	Several days	Never	Never	Never	Never	Never	None	None	None	Very Satisfied	Very Much Noticeable	Not at all Worried	Not at all Interfering	Not at all sure	Not at all sure	Not at all sure	Not at all sure	Not at all sure	Not at all sure	Not at all sure	No
18	Yes	Female	38	North Lebanon	Married	Bachelor's degree	Employee	I have a full-time job	Yes	Omnivorous (Non vegan/Non vegetarian)			Never tested for vitamin B12	No	Several days	Several days	Several days	Several days	Several days	Several days	Several days	Several days	Several days	None	None	None	Very Satisfied	Somewhat	A Little	Somewhat	Not at all sure	Not at all sure	Not at all sure	Not at all sure	Not at all sure	Not at all sure	Not at all sure	No
19	Yes	Male	21	Beirut	Single	Bachelor's degree	Unemployed		No	Omnivorous (Non vegan/Non vegetarian)			Never tested for vitamin B12	No	Several days	Several days	Several days	Several days	Several days	Never	Never	Never	Never	Mild	Mild	None	Satisfied	Not at all Noticeable	Not at all Worried	A Little	Several days	Not at all sure	Not at all sure	Not at all sure	Not at all sure	Not at all sure	Not at all sure	No
20	Yes	Female	20	Mount Lebanon	Single	Bachelor's degree	Unemployed		Yes	Omnivorous (Non vegan/Non vegetarian)			Never tested for vitamin B12	No	Several days	Never	Never	Never	Several days	Never	Never	Never	Never	None	Mild	Mild	Very Satisfied	Not at all Noticeable	Not at all Worried	Not at all Interfering	Not at all sure	Several days	Several days	Not at all sure	Not at all sure	Not at all sure	Not at all sure	No
21	Yes	Male	22	South Lebanon	Single	Bachelor's degree	Unemployed		Yes	Omnivorous (Non vegan/Non vegetarian)			Never tested for vitamin B12	No	Several days	Several days	Never	Several days	Several days	Never	Never	Never	Never	Mild	Mild	Mild	Satisfied	Not at all Noticeable	Not at all Worried	A Little	Several days	Several days	Several days	Not at all sure	Not at all sure	Not at all sure	Not at all sure	No
22	Yes	Female	22	North Lebanon	Single	Bachelor's degree	Employee	I have a part-time job	No	Omnivorous (Non vegan/Non vegetarian)			Never tested for vitamin B12	No	Several days	Several days	Never	Never	Never	Never	Never	Never	Never	None	None	None	Moderately Satisfied	Somewhat	Not at all Worried	Much	Several days	Several days	Several days	Not at all sure	Not at all sure	Not at all sure	Not at all sure	No
23	Yes	Female	19	Bekaa	Single	Bachelor's degree	Employee	I have a part-time job	No	Vegan/vegetarian	I eat dairy products and eggs as animal-derived food	16	Never tested for vitamin B12	No	Several days	Never	Several days	Several days	Nearly every day	Never	Several days	Never	Never	None	None	Moderate	Satisfied	Much Noticeable	Much	Much	Several days	Not at all sure	Not at all sure	Several days	Not at all sure	Not at all sure	Not at all sure	No
24	Yes	Female	23	Bekaa	Single	Bachelor's degree	Employee	I have a part-time job	No	Omnivorous (Non vegan/Non vegetarian)			Never tested for vitamin B12	No	Several days	More than half of the days	More than half of the days	Several days	Several days	Several days	Several days	Never	Never	None	None	None	Very Satisfied	Not at all Noticeable	Not at all Worried	Not at all Interfering	Over half the days	Over half the days	Over half the days	Several days	Not at all sure	Not at all sure	Not at all sure	No
25	Yes	Female	18	Mount Lebanon	Single	Secondary	Unemployed		No	Omnivorous (Non vegan/Non vegetarian)			Never tested for vitamin B12	No	Several days	Several days	Several days	Several days	Never	Never	Several days	Never	Never	Mild	None	None	Dissatisfied	Not at all Noticeable	Much	Somewhat	Not at all sure	Not at all sure	Not at all sure	Not at all sure	Not at all sure	Over half the days	Not at all sure	No
26	Yes	Male	25	Beirut	Married	Bachelor's degree	Employee	I have a full-time job	No	Omnivorous (Non vegan/Non vegetarian)			Never tested for vitamin B12	No	Several days	Never	Several days	Several days	Several days	Never	Never	Never	Never	None	None	None	Very Satisfied	Very Much Noticeable	Not at all Worried	Not at all Interfering	Not at all sure	Not at all sure	Not at all sure	Over half the days	Not at all sure	Over half the days	Not at all sure	No
27	Yes	Female	21	Mount Lebanon	Single	Bachelor's degree	Unemployed		No	Omnivorous (Non vegan/Non vegetarian)			Never tested for vitamin B12	No	Several days	Several days	Nearly every day	Nearly every day	Never	Never	Never	Never	Never	None	None	None	Very Satisfied	Somewhat	A Little	A Little	Several days	Not at all sure	Not at all sure	Several days	Not at all sure	Over half the days	Not at all sure	No
28	Yes	Female	23	Nabatieh	Single	Bachelor's degree	Unemployed		No	Omnivorous (Non vegan/Non vegetarian)			Never tested for vitamin B12	No	Several days	Several days	Never	Several days	Never	Never	Several days	Never	Never	None	None	Moderate	Satisfied	Not at all Noticeable	Not at all Worried	Not at all Interfering	Several days	Not at all sure	Over half the days	Several days	Not at all sure	Over half the days	Not at all sure	No
29	Yes	Female	18	Mount Lebanon	Single	Secondary	Unemployed		No	Omnivorous (Non vegan/Non vegetarian)			Never tested for vitamin B12	No	Several days	Several days	Several days	More than half of the days	Never	Never	Never	Never	Never	Mild	Mild	None	Moderately Satisfied	Somewhat	Not at all Worried	Much	Several days	Over half the days	Over half the days	Several days	Not at all sure	Over half the days	Not at all sure	No
30	Yes	Female	18	Akkar	Single	Bachelor's degree	Unemployed		No	Omnivorous (Non vegan/Non vegetarian)			Never tested for vitamin B12	No	Several days	Several days	Several days	More than half of the days	Several days	Never	Several days	Never	Never	None	Mild	Mild	Satisfied	Not at all Noticeable	Not at all Worried	A Little	Nearly every day	Several days	Over half the days	Several days	Not at all sure	Over half the days	Not at all sure	No
31	Yes	Male	21	Beirut	Single	Bachelor's degree	Unemployed		Yes	Omnivorous (Non vegan/Non vegetarian)			Never tested for vitamin B12	No	More than half of the days	Several days	More than half of the days	Several days	More than half of the days	More than half of the days	Nearly every day	Never	Never	Mild	Mild	Moderate	Moderately Satisfied	Not at all Noticeable	A Little	Somewhat	Several days	Several days	Several days	Several days	Not at all sure	Over half the days	Not at all sure	No
32	Yes	Female	22	Akkar	Single	Bachelor's degree	Unemployed		No	Omnivorous (Non vegan/Non vegetarian)			Never tested for vitamin B12	No	Several days	Several days	Never	More than half of the days	Never	More than half of the days	Several days	Several days	Never	Mild	Mild	Moderate	Moderately Satisfied	Very Much Noticeable	A Little	Very Much Interfering	Over half the days	Over half the days	Over half the days	Over half the days	Over half the days	Over half the days	Not at all sure	No
33	Yes	Male	22	Nabatieh	Single	Bachelor's degree	Employee	I have a part-time job	Yes	Omnivorous (Non vegan/Non vegetarian)			Never tested for vitamin B12	No	Several days	Never	Never	Several days	More than half of the days	More than half of the days	More than half of the days	Several days	Never	None	None	Mild	Moderately Satisfied	Somewhat	Somewhat	A Little	Several days	Several days	Several days	Not at all sure	Several days	Over half the days	Not at all sure	No
34	Yes	Female	22	North Lebanon	Single	Bachelor's degree	Employee	I have a part-time job	No	Omnivorous (Non vegan/Non vegetarian)			Never tested for vitamin B12	No	Several days	Never	Never	Several days	Several days	Never	Never	Never	Never	None	None	Mild	Very Satisfied	Not at all Noticeable	Not at all Worried	Not at all Interfering	Not at all sure	Not at all sure	Not at all sure	Not at all sure	Not at all sure	Several days	Not at all sure	No
35	Yes	Female	21	Mount Lebanon	Single	Bachelor's degree	Unemployed		Yes	Omnivorous (Non vegan/Non vegetarian)			Never tested for vitamin B12	No	Never	Never	Never	Several days	Never	Several days	Never	Never	Never	None	None	None	Very Satisfied	Not at all Noticeable	Not at all Worried	Not at all Interfering	Not at all sure	Not at all sure	Not at all sure	Not at all sure	Not at all sure	Several days	Not at all sure	No
36	Yes	Male	22	Mount Lebanon	Single	Bachelor's degree	Unemployed		No	Omnivorous (Non vegan/Non vegetarian)			Never tested for vitamin B12	No	Never	Never	Never	Never	Never	Never	Never	Never	Never	None	None	None	Very Satisfied	Not at all Noticeable	Not at all Worried	Somewhat	Not at all sure	Not at all sure	Not at all sure	Not at all sure	Not at all sure	Several days	Not at all sure	No
37	Yes	Female	22	Bekaa	Single	Bachelor's degree	Employee	I have a part-time job	No	Omnivorous (Non vegan/Non vegetarian)			Never tested for vitamin B12	No	Several days	Never	Never	Several days	Never	Never	Several days	Never	Never	None	Mild	None	Moderately Satisfied	A Little	A Little	A Little	Several days	Several days	Several days	Not at all sure	Not at all sure	Several days	Not at all sure	No
38	Yes	Female	33	North Lebanon	Married	Bachelor's degree	Employee	I have a full-time job	No	Omnivorous (Non vegan/Non vegetarian)			Never tested for vitamin B12	No	Never	Never	Never	Several days	Never	Never	Never	Never	Never	None	None	None	Moderately Satisfied	A Little	Not at all Worried	A Little	Not at all sure	Not at all sure	Nearly every day	Several days	Not at all sure	Several days	Not at all sure	No
39	Yes	Female	50	Mount Lebanon	Single	Bachelor's degree	Employee	I have a full-time job	No	Omnivorous (Non vegan/Non vegetarian)			Never tested for vitamin B12	No	Never	Never	Never	Several days	Several days	Never	Never	Never	Never	Mild	Mild	None	Satisfied	Somewhat	Not at all Worried	A Little	Not at all sure	Not at all sure	Nearly every day	Several days	Not at all sure	Several days	Not at all sure	No
40	Yes	Female	21	Mount Lebanon	Single	Bachelor's degree	Unemployed		No	Omnivorous (Non vegan/Non vegetarian)			Never tested for vitamin B12	No	Several days	Several days	Never	Several days	Several days	Never	Never	Never	Never	None	None	None	Moderately Satisfied	Not at all Noticeable	Not at all Worried	Not at all Interfering	Several days	Not at all sure	Not at all sure	Several days	Not at all sure	Several days	Not at all sure	No
41	Yes	Female	21	Akkar	Single	Bachelor's degree	Unemployed		No	Omnivorous (Non vegan/Non vegetarian)			Never tested for vitamin B12	No	Several days	Several days	Several days	Several days	Several days	Several days	Several days	Several days	Several days	Mild	Severe	None	Moderately Satisfied	Not at all Noticeable	Not at all Worried	Much	Several days	Several days	Several days	Several days	Not at all sure	Several days	Not at all sure	No
42	Yes	Female	23	Mount Lebanon	Single	Bachelor's degree	Employee	I have a part-time job	No	Omnivorous (Non vegan/Non vegetarian)			Never tested for vitamin B12	No	Several days	More than half of the days	Nearly every day	Nearly every day	Several days	Several days	Nearly every day	Never	Several days	None	None	Very severe	Very Dissatisfied	Very Much Noticeable	Much	Much	Nearly every day	Over half the days	Over half the days	Over half the days	Over half the days	Several days	Not at all sure	No
43	Yes	Female	38	Mount Lebanon	Married	Bachelor's degree	Employee	I have a part-time job	No	Omnivorous (Non vegan/Non vegetarian)			Never tested for vitamin B12	No	Several days	More than half of the days	Several days	Several days	Never	Never	Never	Never	Never	Mild	None	Moderate	Moderately Satisfied	A Little	Not at all Worried	Not at all Interfering	Several days	Several days	Several days	Not at all sure	Several days	Several days	Not at all sure	No
44	Yes	Female	23	Mount Lebanon	Single	Bachelor's degree	Employee	I have a part-time job	No	Omnivorous (Non vegan/Non vegetarian)			Never tested for vitamin B12	No	Several days	Several days	Several days	More than half of the days	Never	Never	Several days	Never	Never	Mild	Mild	Mild	Moderately Satisfied	Somewhat	Somewhat	Somewhat	Nearly every day	Over half the days	Over half the days	Over half the days	Several days	Several days	Not at all sure	No
45	Yes	Male	57	Mount Lebanon	Married	Bachelor's degree	Retired		No	Omnivorous (Non vegan/Non vegetarian)			Never tested for vitamin B12	No	Several days	Several days	Nearly every day	Several days	More than half of the days	Never	More than half of the days	Never	Never	Mild	Very severe	None	Very Dissatisfied	Not at all Noticeable	A Little	A Little	Over half the days	Not at all sure	Not at all sure	Several days	Several days	Several days	Not at all sure	No
46	Yes	Male	26	Mount Lebanon	Single	Bachelor's degree	Employee	I have a full-time job	Yes	Omnivorous (Non vegan/Non vegetarian)			Never tested for vitamin B12	No	Several days	Several days	Never	More than half of the days	Several days	Several days	Never	Never	Never	None	None	None	Satisfied	Not at all Noticeable	Not at all Worried	A Little	Several days	Not at all sure	Not at all sure	Several days	Several days	Several days	Not at all sure	No
47	Yes	Female	23	Mount Lebanon	Single	Bachelor's degree	Unemployed		Yes	Omnivorous (Non vegan/Non vegetarian)			Never tested for vitamin B12	No	Never	Several days	Never	Several days	Several days	Never	Several days	Never	Never	Mild	Mild	Mild	Moderately Satisfied	A Little	A Little	A Little	Several days	Several days	Several days	Several days	Several days	Several days	Not at all sure	No
48	Yes	Male	21	Mount Lebanon	Single	Bachelor's degree	Unemployed		No	Omnivorous (Non vegan/Non vegetarian)			Never tested for vitamin B12	No	Several days	Several days	Never	Several days	Several days	Never	Several days	Several days	Never	Mild	Mild	Mild	Moderately Satisfied	Not at all Noticeable	A Little	A Little	Several days	Several days	Several days	Several days	Several days	Several days	Not at all sure	No
49	Yes	Female	22	North Lebanon	Single	Bachelor's degree	Unemployed		Yes	Omnivorous (Non vegan/Non vegetarian)			Never tested for vitamin B12	No	Nearly every day	More than half of the days	More than half of the days	Nearly every day	More than half of the days	More than half of the days	Nearly every day	Several days	More than half of the days	Severe	Moderate	Mild	Dissatisfied	A Little	A Little	Somewhat	Over half the days	Over half the days	Over half the days	Nearly every day	Over half the days	Nearly every day	Over half the days	No
50	Yes	Female	19	North Lebanon	Single	Bachelor's degree	Employee	I have a full-time job	No	Omnivorous (Non vegan/Non vegetarian)			Never tested for vitamin B12	No	Nearly every day	Nearly every day	Nearly every day	Nearly every day	More than half of the days	Nearly every day	Nearly every day	More than half of the days	Nearly every day	None	None	None	Dissatisfied	Very Much Noticeable	Very Much Worried	Very Much Interfering	Over half the days	Over half the days	Over half the days	Nearly every day	Over half the days	Nearly every day	Over half the days	No
51	Yes	Female	21	Mount Lebanon	Single	Bachelor's degree	Unemployed		Yes	Omnivorous (Non vegan/Non vegetarian)			Never tested for vitamin B12	No	Nearly every day	More than half of the days	Never	Nearly every day	Nearly every day	Several days	More than half of the days	More than half of the days	Never	None	None	Moderate	Moderately Satisfied	Somewhat	Somewhat	Much	Nearly every day	Over half the days	Over half the days	Several days	Over half the days	Nearly every day	Over half the days	No
52	Yes	Female	20	Mount Lebanon	Single	Bachelor's degree	Unemployed		Yes	Omnivorous (Non vegan/Non vegetarian)			Never tested for vitamin B12	No	More than half of the days	Several days	Several days	Several days	Never	Never	Never	Never	Never	Mild	None	Mild	Moderately Satisfied	Not at all Noticeable	Not at all Worried	Somewhat	Several days	Several days	Several days	Several days	Not at all sure	Not at all sure	Over half the days	No
53	Yes	Female	23	Bekaa	Single	Bachelor's degree	Unemployed		No	Omnivorous (Non vegan/Non vegetarian)			Never tested for vitamin B12	No	More than half of the days	Several days	Several days	More than half of the days	Several days	Nearly every day	More than half of the days	Several days	Several days	Moderate	None	None	Dissatisfied	A Little	Somewhat	Much	Nearly every day	Over half the days	Over half the days	Not at all sure	Not at all sure	Over half the days	Over half the days	No
54	Yes	Female	20	Mount Lebanon	Single	Bachelor's degree	Unemployed		No	Omnivorous (Non vegan/Non vegetarian)			Never tested for vitamin B12	No	Several days	Several days	Never	Several days	Several days	Never	Several days	Never	Never	None	None	None	Satisfied	Not at all Noticeable	Not at all Worried	A Little	Over half the days	Over half the days	Over half the days	Several days	Not at all sure	Over half the days	Over half the days	No
55	Yes	Female	49	Bekaa	Married	Bachelor's degree	Employee	I have a full-time job	No	Omnivorous (Non vegan/Non vegetarian)			Never tested for vitamin B12	No	More than half of the days	More than half of the days	More than half of the days	More than half of the days	Several days	More than half of the days	Several days	More than half of the days	More than half of the days	Moderate	Moderate	Moderate	Moderately Satisfied	Not at all Noticeable	Somewhat	A Little	Over half the days	Over half the days	Over half the days	Over half the days	Over half the days	Over half the days	Over half the days	No
56	Yes	Male	22	South Lebanon	Single	Bachelor's degree	Unemployed		Yes	Omnivorous (Non vegan/Non vegetarian)			Never tested for vitamin B12	No	More than half of the days	More than half of the days	More than half of the days	Nearly every day	More than half of the days	More than half of the days	More than half of the days	More than half of the days	More than half of the days	Moderate	Moderate	Moderate	Dissatisfied	Much Noticeable	Much	Much	Over half the days	Over half the days	Over half the days	Over half the days	Over half the days	Over half the days	Over half the days	No
57	Yes	Male	50	Bekaa	Married	Secondary	Employee	I have a full-time job	No	Omnivorous (Non vegan/Non vegetarian)			Never tested for vitamin B12	No	Several days	More than half of the days	More than half of the days	More than half of the days	Never	Several days	Several days	Never	Never	Mild	Mild	Mild	Moderately Satisfied	Somewhat	Not at all Worried	Somewhat	Over half the days	Over half the days	Over half the days	Over half the days	Over half the days	Over half the days	Over half the days	No
58	Yes	Male	24	Mount Lebanon	Single	Bachelor's degree	Employee	I have a part-time job	No	Omnivorous (Non vegan/Non vegetarian)			Never tested for vitamin B12	No	Several days	Several days	Several days	More than half of the days	More than half of the days	Nearly every day	Several days	Nearly every day	Nearly every day	Mild	Moderate	Moderate	Moderately Satisfied	Not at all Noticeable	Not at all Worried	A Little	Several days	Not at all sure	Not at all sure	Several days	Over half the days	Over half the days	Over half the days	No
59	Yes	Female	22	Mount Lebanon	Single	Bachelor's degree	Employee	I have a full-time job	Yes	Omnivorous (Non vegan/Non vegetarian)			Never tested for vitamin B12	No	Several days	Several days	More than half of the days	More than half of the days	Several days	Never	Several days	Several days	Never	Mild	Mild	None	Satisfied	Not at all Noticeable	A Little	A Little	Several days	Several days	Several days	Over half the days	Several days	Over half the days	Over half the days	No
60	Yes	Male	30	North Lebanon	Married	Bachelor's degree	Employee	I have a part-time job	No	Omnivorous (Non vegan/Non vegetarian)			Never tested for vitamin B12	No	Several days	Never	Several days	Several days	Several days	Several days	Several days	Several days	Never	Moderate	Moderate	Severe	Dissatisfied	Much Noticeable	Somewhat	Much	Several days	Several days	Several days	Over half the days	Several days	Over half the days	Over half the days	No
61	Yes	Female	36	Bekaa	Single	Bachelor's degree	Unemployed		No	Omnivorous (Non vegan/Non vegetarian)			Never tested for vitamin B12	No	Several days	Several days	More than half of the days	Several days	Several days	Several days	Several days	Several days	Several days	Moderate	Moderate	Mild	Moderately Satisfied	Not at all Noticeable	A Little	Somewhat	Over half the days	Several days	Several days	Several days	Several days	Over half the days	Over half the days	No
62	Yes	Female	23	Bekaa	Single	Bachelor's degree	Unemployed		Yes	Omnivorous (Non vegan/Non vegetarian)			Never tested for vitamin B12	No	More than half of the days	More than half of the days	Never	More than half of the days	Never	More than half of the days	Several days	Never	Never	None	None	Very severe	Moderately Satisfied	A Little	A Little	Somewhat	Several days	Over half the days	Over half the days	Several days	Over half the days	Several days	Over half the days	No
63	Yes	Male	23	Bekaa	Single	Bachelor's degree	Employee	I have a part-time job	No	Omnivorous (Non vegan/Non vegetarian)			Never tested for vitamin B12	No	More than half of the days	Several days	Several days	More than half of the days	Several days	More than half of the days	Several days	Several days	More than half of the days	None	Mild	None	Satisfied	Much Noticeable	Not at all Worried	Somewhat	Over half the days	Several days	Several days	Several days	Over half the days	Several days	Over half the days	No
64	Yes	Female	21	Beirut	Single	Bachelor's degree	Unemployed		No	Omnivorous (Non vegan/Non vegetarian)			Never tested for vitamin B12	No	Several days	Several days	Never	Several days	Several days	Never	Never	Never	Never	None	None	None	Moderately Satisfied	Not at all Noticeable	A Little	Much	Several days	Several days	Several days	Several days	Several days	Several days	Over half the days	No
65	Yes	Female	23	North Lebanon	Single	Bachelor's degree	Employee	I have a part-time job	No	Omnivorous (Non vegan/Non vegetarian)			Never tested for vitamin B12	No	Nearly every day	More than half of the days	Nearly every day	More than half of the days	Nearly every day	More than half of the days	Never	Never	Several days	Severe	Moderate	Moderate	Very Dissatisfied	Somewhat	Much	Very Much Interfering	Several days	Several days	Several days	Several days	Several days	Several days	Over half the days	No
66	Yes	Female	23	North Lebanon	Single	Bachelor's degree	Employee	I have a part-time job	No	Omnivorous (Non vegan/Non vegetarian)			Never tested for vitamin B12	No	Several days	More than half of the days	Nearly every day	Several days	Nearly every day	More than half of the days	More than half of the days	Several days	More than half of the days	None	None	Severe	Dissatisfied	A Little	A Little	Very Much Interfering	Several days	Over half the days	Over half the days	Over half the days	Nearly every day	Nearly every day	Several days	No
67	Yes	Male	21	Akkar	Single	Bachelor's degree	Unemployed		No	Omnivorous (Non vegan/Non vegetarian)			Never tested for vitamin B12	No	More than half of the days	Nearly every day	Several days	Nearly every day	Nearly every day	Never	Never	Several days	Never	Moderate	Mild	Moderate	Satisfied	Somewhat	Not at all Worried	Very Much Interfering	Several days	Nearly every day	Nearly every day	Nearly every day	Not at all sure	Nearly every day	Several days	No
68	Yes	Male	69	Bekaa	Single	Middle school	Unemployed		No	Omnivorous (Non vegan/Non vegetarian)			Never tested for vitamin B12	No	More than half of the days	More than half of the days	Never	Never	Never	More than half of the days	Never	Never	Nearly every day	Mild	None	None	Very Dissatisfied	Very Much Noticeable	Very Much Worried	Very Much Interfering	Several days	Over half the days	Over half the days	Not at all sure	Not at all sure	Nearly every day	Several days	No
69	Yes	Female	18	Bekaa	Single	Bachelor's degree	Unemployed		No	Omnivorous (Non vegan/Non vegetarian)			Never tested for vitamin B12	No	More than half of the days	More than half of the days	More than half of the days	Nearly every day	Several days	Never	Several days	Never	Never	Moderate	Severe	Mild	Dissatisfied	Somewhat	A Little	Much	Over half the days	Over half the days	Over half the days	Nearly every day	Over half the days	Nearly every day	Several days	No
70	Yes	Female	22	North Lebanon	Single	Bachelor's degree	Employee	I have a part-time job	No	Omnivorous (Non vegan/Non vegetarian)			Never tested for vitamin B12	No	Nearly every day	Several days	More than half of the days	Nearly every day	Never	Nearly every day	Never	More than half of the days	Never	Severe	Moderate	Severe	Dissatisfied	Very Much Noticeable	Very Much Worried	Very Much Interfering	Several days	Several days	Several days	Nearly every day	Not at all sure	Not at all sure	Several days	No
71	Yes	Male	21	Baalbeck-Hermel	Single	Bachelor's degree	Employee	I have a part-time job	No	Omnivorous (Non vegan/Non vegetarian)			Never tested for vitamin B12	No	Several days	Several days	Never	Never	Never	Never	Several days	Never	Several days	Mild	Mild	Mild	Satisfied	Not at all Noticeable	Not at all Worried	Not at all Interfering	Not at all sure	Not at all sure	Nearly every day	Not at all sure	Not at all sure	Not at all sure	Several days	No
72	Yes	Female	18	North Lebanon	Single	Secondary	Unemployed		No	Omnivorous (Non vegan/Non vegetarian)			Never tested for vitamin B12	No	Several days	Several days	Several days	Several days	Never	Never	Never	Never	Never	Mild	Mild	None	Moderately Satisfied	Not at all Noticeable	Not at all Worried	A Little	Several days	Several days	Several days	Several days	Not at all sure	Not at all sure	Several days	No
73	Yes	Male	21	Mount Lebanon	Single	Bachelor's degree	Unemployed		No	Omnivorous (Non vegan/Non vegetarian)			Never tested for vitamin B12	No	More than half of the days	Several days	Never	Nearly every day	More than half of the days	Never	Never	Never	Never	None	None	None	Satisfied	Somewhat	Not at all Worried	Somewhat	Several days	Several days	Several days	Not at all sure	Not at all sure	Over half the days	Several days	No
74	Yes	Female	20	Bekaa	Single	Bachelor's degree	Employee	I have a part-time job	No	Omnivorous (Non vegan/Non vegetarian)			Never tested for vitamin B12	No	More than half of the days	More than half of the days	More than half of the days	Nearly every day	More than half of the days	More than half of the days	Nearly every day	More than half of the days	Several days	Moderate	Mild	Moderate	Moderately Satisfied	Not at all Noticeable	Not at all Worried	Much	Nearly every day	Over half the days	Over half the days	Nearly every day	Several days	Over half the days	Several days	No
75	Yes	Female	24	Akkar	Single	Bachelor's degree	Employee	I have a part-time job	No	Omnivorous (Non vegan/Non vegetarian)			Never tested for vitamin B12	No	Nearly every day	Nearly every day	Several days	Several days	Never	Nearly every day	Never	Several days	Never	Mild	Mild	None	Moderately Satisfied	Very Much Noticeable	Somewhat	Much	Over half the days	Several days	Several days	Nearly every day	Several days	Over half the days	Several days	No
76	Yes	Female	21	North Lebanon	Single	Bachelor's degree	Unemployed		No	Omnivorous (Non vegan/Non vegetarian)			Never tested for vitamin B12	No	More than half of the days	More than half of the days	Several days	More than half of the days	Several days	More than half of the days	Several days	Never	Never	None	None	None	Moderately Satisfied	Not at all Noticeable	A Little	A Little	Nearly every day	Several days	Over half the days	Over half the days	Several days	Over half the days	Several days	No
77	Yes	Female	22	Mount Lebanon	Single	Bachelor's degree	Employee	I have a part-time job	No	Omnivorous (Non vegan/Non vegetarian)			Never tested for vitamin B12	No	Several days	Several days	Never	More than half of the days	More than half of the days	Several days	Several days	Several days	Never	None	None	Mild	Satisfied	Somewhat	Not at all Worried	A Little	Over half the days	Several days	Several days	Over half the days	Several days	Over half the days	Several days	No
78	Yes	Male	24	Baalbeck-Hermel	Single	Bachelor's degree	Employee	I have a full-time job	Yes	Omnivorous (Non vegan/Non vegetarian)			Never tested for vitamin B12	No	Several days	More than half of the days	Several days	More than half of the days	More than half of the days	More than half of the days	More than half of the days	Several days	Several days	Moderate	Mild	Mild	Moderately Satisfied	Somewhat	A Little	Somewhat	Over half the days	Several days	Several days	Over half the days	Several days	Over half the days	Several days	No
79	Yes	Female	21	Mount Lebanon	Single	Bachelor's degree	Unemployed		Yes	Omnivorous (Non vegan/Non vegetarian)			Never tested for vitamin B12	No	Several days	Several days	Several days	Several days	Several days	Several days	Several days	Never	Several days	None	None	None	Satisfied	Somewhat	Not at all Worried	A Little	Several days	Several days	Several days	Over half the days	Several days	Over half the days	Several days	No
80	Yes	Female	21	South Lebanon	Single	Bachelor's degree	Unemployed		No	Omnivorous (Non vegan/Non vegetarian)			Never tested for vitamin B12	No	Several days	Several days	More than half of the days	More than half of the days	More than half of the days	Several days	Several days	Several days	Never	Moderate	None	Severe	Very Dissatisfied	Somewhat	Somewhat	Much	Over half the days	Over half the days	Over half the days	Several days	Several days	Over half the days	Several days	No
81	Yes	Female	34	Beirut	Married	Bachelor's degree	Employee	I have a full-time job	No	Omnivorous (Non vegan/Non vegetarian)			Never tested for vitamin B12	No	Several days	Several days	Several days	More than half of the days	Several days	Never	Never	Never	Never	Mild	Mild	Mild	Moderately Satisfied	Not at all Noticeable	Not at all Worried	A Little	Several days	Several days	Several days	Several days	Several days	Over half the days	Several days	No
82	Yes	Male	22	Mount Lebanon	Single	Bachelor's degree	Unemployed		No	Omnivorous (Non vegan/Non vegetarian)			Never tested for vitamin B12	No	Never	Several days	Never	Several days	Never	Several days	Never	Never	Never	None	None	None	Satisfied	Not at all Noticeable	Not at all Worried	A Little	Several days	Several days	Several days	Several days	Several days	Over half the days	Several days	No
83	Yes	Female	22	North Lebanon	Single	Bachelor's degree	Employee	I have a part-time job	Yes	Omnivorous (Non vegan/Non vegetarian)			Never tested for vitamin B12	No	Never	Several days	Never	Several days	Never	Never	Never	Several days	Never	Mild	Mild	Mild	Satisfied	Not at all Noticeable	Not at all Worried	Somewhat	Several days	Not at all sure	Over half the days	Not at all sure	Not at all sure	Several days	Several days	No
84	Yes	Female	25	Mount Lebanon	Single	Bachelor's degree	Unemployed		No	Omnivorous (Non vegan/Non vegetarian)			Never tested for vitamin B12	No	Several days	Several days	Nearly every day	Several days	Never	Several days	Several days	Never	Several days	Severe	None	None	Very Dissatisfied	Much Noticeable	Much	Very Much Interfering	Several days	Not at all sure	Over half the days	Not at all sure	Not at all sure	Several days	Several days	No
85	Yes	Male	22	Mount Lebanon	Single	Bachelor's degree	Unemployed		No	Omnivorous (Non vegan/Non vegetarian)			Never tested for vitamin B12	No	Several days	Never	Never	Several days	Never	Several days	Never	Never	Several days	None	None	Mild	Very Satisfied	Not at all Noticeable	Not at all Worried	Not at all Interfering	Several days	Several days	Several days	Not at all sure	Not at all sure	Several days	Several days	No
86	Yes	Female	22	Mount Lebanon	Single	Bachelor's degree	Unemployed		No	Omnivorous (Non vegan/Non vegetarian)			Never tested for vitamin B12	No	Several days	Several days	More than half of the days	Several days	More than half of the days	Never	Several days	Several days	Never	Moderate	Mild	None	Dissatisfied	A Little	A Little	A Little	Over half the days	Several days	Several days	Several days	Not at all sure	Several days	Several days	No
87	Yes	Male	22	South Lebanon	Single	Bachelor's degree	Unemployed		Yes	Omnivorous (Non vegan/Non vegetarian)			Never tested for vitamin B12	No	Several days	Several days	Several days	Several days	Several days	Never	Several days	Never	Never	Moderate	None	Mild	Moderately Satisfied	Somewhat	Somewhat	Somewhat	Several days	Several days	Several days	Several days	Not at all sure	Several days	Several days	No
88	Yes	Male	22	Nabatieh	Single	Bachelor's degree	Employee	I have a full-time job	Yes	Omnivorous (Non vegan/Non vegetarian)			Never tested for vitamin B12	No	Several days	More than half of the days	Nearly every day	More than half of the days	Nearly every day	Nearly every day	Several days	Several days	Several days	Mild	Moderate	Moderate	Dissatisfied	Much Noticeable	Much	Much	Several days	Several days	Several days	Nearly every day	Several days	Several days	Several days	No
89	Yes	Male	25	Baalbeck-Hermel	Single	Bachelor's degree	Unemployed		Yes	Omnivorous (Non vegan/Non vegetarian)			Never tested for vitamin B12	No	Never	Several days	Never	Several days	Never	Several days	Never	Several days	Never	None	Mild	None	Satisfied	A Little	Not at all Worried	A Little	Not at all sure	Several days	Several days	Not at all sure	Several days	Several days	Several days	No
90	Yes	Female	43	Baalbeck-Hermel	Married	Bachelor's degree	Unemployed		No	Omnivorous (Non vegan/Non vegetarian)			Never tested for vitamin B12	No	Never	Several days	More than half of the days	Several days	Several days	Several days	Never	Never	Never	Severe	Moderate	Severe	Dissatisfied	A Little	A Little	Much	Several days	Several days	Several days	Over half the days	Several days	Several days	Several days	No
91	Yes	Female	20	Baalbeck-Hermel	Single	Bachelor's degree	Unemployed		No	Omnivorous (Non vegan/Non vegetarian)			Never tested for vitamin B12	No	Several days	Nearly every day	Several days	Several days	Nearly every day	Nearly every day	Several days	Never	Several days	Mild	Mild	Mild	Moderately Satisfied	Not at all Noticeable	A Little	Somewhat	Several days	Several days	Several days	Over half the days	Several days	Several days	Several days	No
92	Yes	Female	19	North Lebanon	Single	Bachelor's degree	Unemployed		No	Omnivorous (Non vegan/Non vegetarian)			Never tested for vitamin B12	No	Several days	Several days	Several days	Several days	Never	Several days	Several days	Several days	Never	Mild	None	Moderate	Dissatisfied	A Little	Not at all Worried	A Little	Several days	Not at all sure	Not at all sure	Several days	Several days	Several days	Several days	No
93	Yes	Female	42	Akkar	Married	Middle school	Unemployed		No	Omnivorous (Non vegan/Non vegetarian)			Never tested for vitamin B12	No	More than half of the days	More than half of the days	More than half of the days	More than half of the days	Several days	More than half of the days	More than half of the days	Several days	Never	Severe	Moderate	Moderate	Moderately Satisfied	Not at all Noticeable	A Little	A Little	Over half the days	Several days	Several days	Several days	Several days	Several days	Several days	No
94	Yes	Male	46	Mount Lebanon	Married	Bachelor's degree	Employee	I have a full-time job	Yes	Omnivorous (Non vegan/Non vegetarian)			Never tested for vitamin B12	No	Several days	Several days	Nearly every day	Nearly every day	More than half of the days	Several days	Several days	Never	Never	Mild	Severe	Severe	Very Dissatisfied	A Little	Much	A Little	Over half the days	Several days	Several days	Several days	Several days	Several days	Several days	No
95	Yes	Female	19	Akkar	Single	Bachelor's degree	Unemployed		No	Vegan/vegetarian	I eat dairy products and eggs as animal-derived food	19	Never tested for vitamin B12	No	Nearly every day	More than half of the days	More than half of the days	More than half of the days	More than half of the days	More than half of the days	Several days	Several days	Several days	None	None	None	Dissatisfied	Much Noticeable	Somewhat	Very Much Interfering	Over half the days	Several days	Several days	Several days	Several days	Several days	Several days	No
96	Yes	Female	26	North Lebanon	Single	Bachelor's degree	Employee	I have a full-time job	Yes	Omnivorous (Non vegan/Non vegetarian)			Never tested for vitamin B12	No	Several days	Several days	Never	Several days	Several days	Several days	Several days	Several days	Several days	None	None	None	Moderately Satisfied	Somewhat	Not at all Worried	A Little	Several days	Several days	Several days	Several days	Several days	Several days	Several days	No
97	Yes	Male	33	Akkar	Married	Middle school	Employee	I have a full-time job	No	Vegan/vegetarian	I eat dairy products and eggs as animal-derived food	10	Never tested for vitamin B12	No	Never	Nearly every day	Nearly every day	Nearly every day	Nearly every day	Nearly every day	Never	Never	Never	Mild	Moderate	Mild	Moderately Satisfied	Very Much Noticeable	Not at all Worried	A Little	Several days	Several days	Several days	Several days	Several days	Several days	Several days	No
98	Yes	Male	58	Mount Lebanon	Married	Bachelor's degree	Retired		No	Omnivorous (Non vegan/Non vegetarian)			Never tested for vitamin B12	No	Several days	Never	Never	Never	Never	Never	Several days	Never	Never	None	None	None	Very Satisfied	Not at all Noticeable	A Little	Not at all Interfering	Several days	Several days	Several days	Several days	Several days	Several days	Several days	No
99	Yes	Male	26	Mount Lebanon	Single	Bachelor's degree	Employee	I have a full-time job	No	Omnivorous (Non vegan/Non vegetarian)			Never tested for vitamin B12	No	Never	Several days	Never	Several days	Never	Several days	Several days	More than half of the days	Never	None	None	None	Satisfied	Not at all Noticeable	Not at all Worried	Not at all Interfering	Several days	Several days	Several days	Several days	Several days	Several days	Several days	No
100	Yes	Female	19	Akkar	Single	Secondary	Unemployed		No	Omnivorous (Non vegan/Non vegetarian)			Never tested for vitamin B12	No	Never	Never	Several days	Several days	Never	Never	Never	Several days	Never	None	None	Mild	Very Satisfied	Not at all Noticeable	Not at all Worried	Not at all Interfering	Several days	Several days	Several days	Several days	Several days	Several days	Several days	No
101	Yes	Female	21	Mount Lebanon	Single	Bachelor's degree	Unemployed		Yes	Omnivorous (Non vegan/Non vegetarian)			Never tested for vitamin B12	No	Several days	Several days	Never	Several days	Never	Several days	Never	Never	Never	None	None	None	Very Satisfied	Not at all Noticeable	Not at all Worried	Not at all Interfering	Several days	Several days	Several days	Several days	Several days	Several days	Several days	No
102	Yes	Female	21	Akkar	Single	Bachelor's degree	Unemployed		No	Omnivorous (Non vegan/Non vegetarian)			Never tested for vitamin B12	No	Several days	Several days	Never	Several days	Several days	Several days	Never	Several days	Several days	Mild	Mild	Mild	Moderately Satisfied	A Little	Somewhat	Somewhat	Several days	Several days	Several days	Several days	Several days	Several days	Several days	No
103	Yes	Female	22	Mount Lebanon	Single	Bachelor's degree	Employee	I have a part-time job	No	Omnivorous (Non vegan/Non vegetarian)			Never tested for vitamin B12	No	Nearly every day	Nearly every day	Nearly every day	Nearly every day	Nearly every day	Nearly every day	Nearly every day	Nearly every day	Nearly every day	Severe	Severe	Severe	Dissatisfied	A Little	A Little	A Little	Nearly every day	Nearly every day	Nearly every day	Nearly every day	Nearly every day	Nearly every day	Nearly every day	Sometimes
104	Yes	Male	21	Akkar	Single	Bachelor's degree	Unemployed		No	Omnivorous (Non vegan/Non vegetarian)			Never tested for vitamin B12	No	Nearly every day	Nearly every day	Nearly every day	Nearly every day	Nearly every day	Nearly every day	Never	Never	Nearly every day	Moderate	Mild	None	Very Dissatisfied	Much Noticeable	Very Much Worried	A Little	Nearly every day	Nearly every day	Nearly every day	Nearly every day	Nearly every day	Nearly every day	Nearly every day	Sometimes
105	Yes	Female	20	South Lebanon	Single	Bachelor's degree	Unemployed		No	Vegan/vegetarian	I eat dairy products and eggs as animal-derived food	18	Never tested for vitamin B12	No	Several days	Several days	Several days	Several days	More than half of the days	Several days	Several days	Several days	Never	Very severe	None	None	Very Dissatisfied	Not at all Noticeable	Much	Much	Nearly every day	Nearly every day	Nearly every day	Nearly every day	Nearly every day	Nearly every day	Nearly every day	Sometimes
106	Yes	Female	23	Mount Lebanon	Single	Bachelor's degree	Employee	I have a part-time job	Yes	Omnivorous (Non vegan/Non vegetarian)			Never tested for vitamin B12	No	Nearly every day	More than half of the days	Nearly every day	Nearly every day	More than half of the days	Nearly every day	More than half of the days	Several days	Never	Moderate	Moderate	None	Very Dissatisfied	Very Much Noticeable	Very Much Worried	Very Much Interfering	Nearly every day	Nearly every day	Nearly every day	Nearly every day	Nearly every day	Nearly every day	Nearly every day	Sometimes
107	Yes	Female	51	North Lebanon	Married	Bachelor's degree	Employee	I have a full-time job	No	Omnivorous (Non vegan/Non vegetarian)			Never tested for vitamin B12	No	Several days	More than half of the days	More than half of the days	More than half of the days	Nearly every day	Nearly every day	Nearly every day	More than half of the days	Never	Severe	Severe	Mild	Dissatisfied	A Little	A Little	A Little	Over half the days	Over half the days	Over half the days	Over half the days	Nearly every day	Nearly every day	Nearly every day	Sometimes
108	Yes	Female	19	Beirut	Single	Bachelor's degree	Unemployed		No	Omnivorous (Non vegan/Non vegetarian)			Never tested for vitamin B12	No	More than half of the days	More than half of the days	Several days	More than half of the days	More than half of the days	More than half of the days	Several days	Several days	More than half of the days	Moderate	Moderate	Moderate	Dissatisfied	Somewhat	Much	Much	Over half the days	Over half the days	Over half the days	Over half the days	Nearly every day	Nearly every day	Nearly every day	Sometimes
109	Yes	Female	18	South Lebanon	Single	Secondary	Unemployed		No	Omnivorous (Non vegan/Non vegetarian)			Never tested for vitamin B12	No	Several days	Several days	Several days	Several days	Several days	Several days	Never	Never	Several days	Severe	Mild	None	Dissatisfied	Somewhat	A Little	Much	Several days	Several days	Several days	Several days	Not at all sure	Nearly every day	Nearly every day	Sometimes
110	Yes	Female	23	South Lebanon	Married	Bachelor's degree	Unemployed		No	Omnivorous (Non vegan/Non vegetarian)			Never tested for vitamin B12	No	More than half of the days	More than half of the days	Several days	Nearly every day	Several days	Several days	Never	Never	Several days	Very severe	Moderate	Mild	Dissatisfied	Much Noticeable	Somewhat	Much	Nearly every day	Nearly every day	Nearly every day	Nearly every day	Over half the days	Nearly every day	Nearly every day	Sometimes
111	Yes	Female	26	North Lebanon	Single	Bachelor's degree	Employee	I have a part-time job	No	Omnivorous (Non vegan/Non vegetarian)			Never tested for vitamin B12	No	Nearly every day	Nearly every day	Nearly every day	Nearly every day	Nearly every day	Nearly every day	Nearly every day	Nearly every day	Nearly every day	Moderate	Moderate	Very severe	Dissatisfied	Much Noticeable	Somewhat	Very Much Interfering	Nearly every day	Nearly every day	Nearly every day	Nearly every day	Over half the days	Nearly every day	Nearly every day	Sometimes
112	Yes	Female	19	Bekaa	Single	Bachelor's degree	Unemployed		No	Omnivorous (Non vegan/Non vegetarian)			Never tested for vitamin B12	No	Nearly every day	More than half of the days	Nearly every day	More than half of the days	More than half of the days	Nearly every day	Nearly every day	More than half of the days	More than half of the days	Very severe	Mild	Moderate	Very Dissatisfied	Much Noticeable	Very Much Worried	Very Much Interfering	Nearly every day	Nearly every day	Nearly every day	Over half the days	Over half the days	Nearly every day	Nearly every day	Sometimes
113	Yes	Female	22	Beirut	Single	Bachelor's degree	Unemployed		No	Vegan/vegetarian	I eat dairy products and eggs as animal-derived food	20	Never tested for vitamin B12	No	More than half of the days	More than half of the days	Nearly every day	Nearly every day	Never	Nearly every day	Nearly every day	Never	More than half of the days	Mild	Mild	None	Dissatisfied	Much Noticeable	Much	Much	Nearly every day	Nearly every day	Nearly every day	Nearly every day	Several days	Nearly every day	Nearly every day	Sometimes
114	Yes	Female	28	Bekaa	Single	Bachelor's degree	Employee	I have a full-time job	No	Omnivorous (Non vegan/Non vegetarian)			Never tested for vitamin B12	No	Several days	Several days	Nearly every day	More than half of the days	Never	Several days	Never	Never	Several days	Very severe	Mild	Mild	Dissatisfied	Somewhat	Much	Much	Several days	Nearly every day	Nearly every day	Several days	Several days	Not at all sure	Nearly every day	Sometimes
115	Yes	Female	20	North Lebanon	Single	Bachelor's degree	Unemployed		No	Omnivorous (Non vegan/Non vegetarian)			Never tested for vitamin B12	No	Never	Never	Never	More than half of the days	Several days	Never	More than half of the days	Never	Nearly every day	None	None	Very severe	Very Satisfied	Not at all Noticeable	A Little	Very Much Interfering	Several days	Over half the days	Over half the days	Several days	Nearly every day	Several days	Nearly every day	Sometimes
116	Yes	Male	22	Mount Lebanon	Single	Bachelor's degree	Unemployed		No	Omnivorous (Non vegan/Non vegetarian)			Never tested for vitamin B12	No	Several days	Several days	Nearly every day	Several days	Several days	Several days	Never	Never	Never	Severe	Mild	None	Moderately Satisfied	Somewhat	A Little	Not at all Interfering	Not at all sure	Not at all sure	Nearly every day	Over half the days	Nearly every day	Nearly every day	Not at all sure	Sometimes
117	Yes	Male	24	North Lebanon	Single	Bachelor's degree	Unemployed		No	Omnivorous (Non vegan/Non vegetarian)			Never tested for vitamin B12	No	Several days	More than half of the days	Several days	More than half of the days	Several days	Never	Several days	Nearly every day	Several days	Severe	Severe	Moderate	Very Dissatisfied	A Little	Much	Somewhat	Nearly every day	Several days	Several days	Over half the days	Not at all sure	Nearly every day	Not at all sure	Sometimes
118	Yes	Female	18	North Lebanon	Single	Bachelor's degree	Employee	I have a part-time job	No	Omnivorous (Non vegan/Non vegetarian)			Never tested for vitamin B12	No	Several days	Several days	More than half of the days	More than half of the days	Never	More than half of the days	More than half of the days	More than half of the days	Never	None	None	Severe	Very Dissatisfied	Very Much Noticeable	Much	Much	Not at all sure	Not at all sure	Nearly every day	Not at all sure	Not at all sure	Not at all sure	Not at all sure	Sometimes
119	Yes	Female	20	North Lebanon	Single	Bachelor's degree	Unemployed		No	Omnivorous (Non vegan/Non vegetarian)			Never tested for vitamin B12	No	Never	Several days	Several days	Several days	Never	Several days	Never	Several days	Never	None	None	None	Moderately Satisfied	A Little	A Little	Not at all Interfering	Not at all sure	Not at all sure	Nearly every day	Not at all sure	Not at all sure	Not at all sure	Not at all sure	Sometimes
120	Yes	Female	19	Akkar	Single	Bachelor's degree	Unemployed		No	Omnivorous (Non vegan/Non vegetarian)			Never tested for vitamin B12	No	Never	Never	Never	Never	Several days	Never	Never	Never	Never	Mild	Mild	Moderate	Moderately Satisfied	Not at all Noticeable	Not at all Worried	Not at all Interfering	Not at all sure	Not at all sure	Nearly every day	Not at all sure	Not at all sure	Not at all sure	Not at all sure	Sometimes
121	Yes	Female	21	North Lebanon	Single	Bachelor's degree	Unemployed		No	Omnivorous (Non vegan/Non vegetarian)			Never tested for vitamin B12	No	Never	Several days	Never	Several days	Never	Several days	Never	Several days	Never	None	None	None	Satisfied	Not at all Noticeable	Not at all Worried	Not at all Interfering	Not at all sure	Not at all sure	Not at all sure	Not at all sure	Not at all sure	Not at all sure	Not at all sure	Sometimes
122	Yes	Male	60	Mount Lebanon	Married	Bachelor's degree	Retired		No	Omnivorous (Non vegan/Non vegetarian)			Never tested for vitamin B12	No	Never	Several days	Never	Several days	Several days	Several days	Several days	Several days	Several days	Mild	Mild	Mild	Satisfied	Not at all Noticeable	Not at all Worried	Not at all Interfering	Several days	Not at all sure	Over half the days	Not at all sure	Not at all sure	Not at all sure	Not at all sure	Sometimes
123	Yes	Female	21	Akkar	Single	Bachelor's degree	Unemployed		No	Omnivorous (Non vegan/Non vegetarian)			Never tested for vitamin B12	No	More than half of the days	More than half of the days	Several days	Several days	Never	More than half of the days	Never	Never	Never	Mild	Moderate	Mild	Satisfied	Not at all Noticeable	Not at all Worried	Not at all Interfering	Several days	Several days	Several days	Not at all sure	Not at all sure	Not at all sure	Not at all sure	Sometimes
124	Yes	Female	20	North Lebanon	Single	Bachelor's degree	Employee	I have a part-time job	No	Omnivorous (Non vegan/Non vegetarian)			Never tested for vitamin B12	No	Several days	Never	Never	Several days	Several days	Never	Never	Never	Never	Mild	Mild	Mild	Satisfied	Much Noticeable	A Little	Somewhat	Several days	Several days	Several days	Not at all sure	Not at all sure	Not at all sure	Not at all sure	Sometimes
125	Yes	Male	54	North Lebanon	Married	Bachelor's degree	Employee	I have a full-time job	No	Omnivorous (Non vegan/Non vegetarian)			Never tested for vitamin B12	No	Never	Never	Never	Several days	Never	Never	Several days	Never	Never	None	None	None	Satisfied	A Little	Not at all Worried	A Little	Several days	Not at all sure	Not at all sure	Several days	Not at all sure	Not at all sure	Not at all sure	Sometimes
126	Yes	Female	22	Nabatieh	Single	Bachelor's degree	Unemployed		No	Omnivorous (Non vegan/Non vegetarian)			Never tested for vitamin B12	No	Several days	Several days	Several days	Several days	Several days	Several days	Never	Never	Several days	Mild	Mild	Mild	Dissatisfied	Somewhat	Somewhat	Much	Several days	Not at all sure	Not at all sure	Several days	Several days	Not at all sure	Not at all sure	Sometimes
127	Yes	Female	25	South Lebanon	Single	Bachelor's degree	Employee	I have a part-time job	Yes	Omnivorous (Non vegan/Non vegetarian)			Never tested for vitamin B12	No	Several days	Several days	Several days	More than half of the days	Several days	Several days	Several days	Never	Never	Mild	Mild	None	Moderately Satisfied	Somewhat	A Little	Much	Over half the days	Several days	Several days	Several days	Not at all sure	Over half the days	Not at all sure	Sometimes
128	Yes	Female	24	Baalbeck-Hermel	Single	Bachelor's degree	Unemployed		No	Omnivorous (Non vegan/Non vegetarian)			Never tested for vitamin B12	No	More than half of the days	Several days	Several days	More than half of the days	Several days	Several days	Several days	Several days	Several days	Mild	Moderate	Severe	Moderately Satisfied	Somewhat	Somewhat	Much	Over half the days	Several days	Several days	Over half the days	Several days	Over half the days	Not at all sure	Sometimes
129	Yes	Female	31	Akkar	Married	Bachelor's degree	Unemployed		No	Omnivorous (Non vegan/Non vegetarian)			Never tested for vitamin B12	No	Several days	Several days	Several days	Several days	Several days	Never	Never	Never	Never	None	None	None	Satisfied	Not at all Noticeable	Not at all Worried	A Little	Several days	Not at all sure	Not at all sure	Not at all sure	Not at all sure	Several days	Not at all sure	Sometimes
130	Yes	Female	20	Akkar	Single	Bachelor's degree	Unemployed		No	Omnivorous (Non vegan/Non vegetarian)			Never tested for vitamin B12	No	More than half of the days	Several days	Several days	Several days	More than half of the days	Several days	Never	Never	Never	Moderate	Moderate	Mild	Dissatisfied	Somewhat	A Little	Much	Several days	Not at all sure	Not at all sure	Not at all sure	Not at all sure	Several days	Not at all sure	Sometimes
131	Yes	Female	20	North Lebanon	Single	Bachelor's degree	Employee	I have a part-time job	No	Omnivorous (Non vegan/Non vegetarian)			Never tested for vitamin B12	No	Never	Several days	Never	Several days	Never	More than half of the days	Several days	Several days	Several days	None	None	None	Very Satisfied	Somewhat	Not at all Worried	A Little	Several days	Several days	Several days	Not at all sure	Not at all sure	Several days	Not at all sure	Sometimes
132	Yes	Female	20	Beirut	Single	Bachelor's degree	Employee	I have a part-time job	Yes	Omnivorous (Non vegan/Non vegetarian)			Never tested for vitamin B12	No	Several days	Several days	Several days	More than half of the days	More than half of the days	Several days	Several days	Never	Never	Mild	Moderate	Moderate	Moderately Satisfied	A Little	Not at all Worried	Somewhat	Several days	Several days	Several days	Not at all sure	Not at all sure	Several days	Not at all sure	Sometimes
133	Yes	Male	49	North Lebanon	Married	Bachelor's degree	Employee	I have a full-time job	No	Omnivorous (Non vegan/Non vegetarian)			Never tested for vitamin B12	No	Several days	Never	More than half of the days	Several days	Never	Never	Several days	Never	Never	Mild	None	Mild	Moderately Satisfied	A Little	A Little	Somewhat	Not at all sure	Not at all sure	Not at all sure	Several days	Not at all sure	Several days	Not at all sure	Sometimes
134	Yes	Male	60	Mount Lebanon	Married	Bachelor's degree	Retired		No	Omnivorous (Non vegan/Non vegetarian)			Never tested for vitamin B12	No	Several days	Several days	Nearly every day	More than half of the days	Never	Several days	Several days	Never	Never	Mild	Moderate	Moderate	Moderately Satisfied	A Little	A Little	A Little	Several days	Not at all sure	Not at all sure	Several days	Not at all sure	Several days	Not at all sure	Sometimes
135	Yes	Female	23	Baalbeck-Hermel	Single	Bachelor's degree	Employee	I have a part-time job	No	Omnivorous (Non vegan/Non vegetarian)			Never tested for vitamin B12	No	Several days	Several days	Several days	Several days	Never	Several days	Several days	Never	Never	None	None	None	Satisfied	Not at all Noticeable	Not at all Worried	Not at all Interfering	Several days	Several days	Several days	Several days	Not at all sure	Several days	Not at all sure	Sometimes
136	Yes	Female	22	South Lebanon	Single	Bachelor's degree	Unemployed		Yes	Omnivorous (Non vegan/Non vegetarian)			Never tested for vitamin B12	No	Never	Several days	Nearly every day	More than half of the days	Several days	Several days	Several days	Several days	Several days	None	None	Severe	Dissatisfied	Not at all Noticeable	A Little	Very Much Interfering	Several days	Not at all sure	Over half the days	Not at all sure	Over half the days	Several days	Not at all sure	Sometimes
137	Yes	Female	31	Mount Lebanon	Single	Bachelor's degree	Employee	I have a full-time job	No	Omnivorous (Non vegan/Non vegetarian)			Never tested for vitamin B12	No	More than half of the days	Several days	Several days	Several days	Several days	Several days	Several days	Several days	Never	Severe	Moderate	Mild	Moderately Satisfied	A Little	Somewhat	Very Much Interfering	Not at all sure	Several days	Several days	Over half the days	Several days	Several days	Not at all sure	Sometimes
138	Yes	Female	23	Bekaa	Single	Bachelor's degree	Employee	I have a full-time job	No	Vegan/vegetarian	I only eat dairy products as animal-derived food	Since I was 11	Never tested for vitamin B12	No	Several days	Several days	Never	Several days	Nearly every day	Several days	Never	Several days	Never	Mild	Moderate	Moderate	Moderately Satisfied	A Little	A Little	Somewhat	Over half the days	Over half the days	Over half the days	Several days	Several days	Several days	Not at all sure	Sometimes
139	Yes	Female	21	Bekaa	Single	Bachelor's degree	Employee	I have a part-time job	No	Omnivorous (Non vegan/Non vegetarian)			Never tested for vitamin B12	No	Nearly every day	Nearly every day	Nearly every day	Nearly every day	Nearly every day	Nearly every day	More than half of the days	Several days	More than half of the days	Severe	Moderate	Moderate	Very Dissatisfied	Much Noticeable	Much	Much	Nearly every day	Nearly every day	Nearly every day	Nearly every day	Nearly every day	Nearly every day	Over half the days	Sometimes
140	Yes	Female	19	North Lebanon	Single	Secondary	Unemployed		No	Vegan/vegetarian	I only eat dairy products as animal-derived food	11	Never tested for vitamin B12	No	More than half of the days	Nearly every day	Several days	Nearly every day	Several days	Nearly every day	More than half of the days	Nearly every day	Never	Moderate	Moderate	Severe	Moderately Satisfied	A Little	Somewhat	Much	Nearly every day	Nearly every day	Nearly every day	Nearly every day	Not at all sure	Nearly every day	Over half the days	Sometimes
141	Yes	Female	21	Mount Lebanon	Single	Bachelor's degree	Unemployed		No	Omnivorous (Non vegan/Non vegetarian)			Never tested for vitamin B12	No	More than half of the days	Nearly every day	Nearly every day	Nearly every day	More than half of the days	Several days	Never	Never	Several days	Very severe	None	Very severe	Very Dissatisfied	Very Much Noticeable	Very Much Worried	Very Much Interfering	Several days	Not at all sure	Over half the days	Not at all sure	Not at all sure	Nearly every day	Over half the days	Sometimes
142	Yes	Female	20	Mount Lebanon	Single	Bachelor's degree	Unemployed		No	Omnivorous (Non vegan/Non vegetarian)			Never tested for vitamin B12	No	Several days	Nearly every day	Several days	Nearly every day	Nearly every day	Never	Several days	Nearly every day	Several days	Mild	None	Mild	Satisfied	A Little	A Little	A Little	Several days	Several days	Several days	Several days	Not at all sure	Nearly every day	Over half the days	Sometimes
143	Yes	Female	23	Bekaa	Single	Bachelor's degree	Unemployed		No	Omnivorous (Non vegan/Non vegetarian)			Never tested for vitamin B12	No	Nearly every day	Nearly every day	Several days	Nearly every day	Several days	Nearly every day	Nearly every day	Nearly every day	Several days	Moderate	None	Severe	Moderately Satisfied	Somewhat	Somewhat	Much	Nearly every day	Nearly every day	Nearly every day	Over half the days	Several days	Nearly every day	Over half the days	Sometimes
144	Yes	Female	22	Akkar	Single	Bachelor's degree	Unemployed		No	Omnivorous (Non vegan/Non vegetarian)			Never tested for vitamin B12	No	Several days	More than half of the days	More than half of the days	Nearly every day	Nearly every day	More than half of the days	Several days	Never	Several days	None	None	None	Moderately Satisfied	Not at all Noticeable	A Little	Much	Over half the days	Over half the days	Over half the days	Over half the days	Not at all sure	Over half the days	Over half the days	Sometimes
145	Yes	Female	20	Akkar	Single	Bachelor's degree	Unemployed		No	Omnivorous (Non vegan/Non vegetarian)			Never tested for vitamin B12	No	More than half of the days	Nearly every day	Nearly every day	Nearly every day	More than half of the days	More than half of the days	Several days	Never	Nearly every day	Moderate	Mild	None	Moderately Satisfied	Not at all Noticeable	Somewhat	A Little	Over half the days	Over half the days	Over half the days	Over half the days	Over half the days	Over half the days	Over half the days	Sometimes
146	Yes	Male	18	North Lebanon	Single	Bachelor's degree	Unemployed		No	Omnivorous (Non vegan/Non vegetarian)			Never tested for vitamin B12	No	Never	Several days	Nearly every day	Nearly every day	Nearly every day	More than half of the days	More than half of the days	More than half of the days	Never	None	None	None	Dissatisfied	Much Noticeable	A Little	Somewhat	Over half the days	Over half the days	Over half the days	Over half the days	Over half the days	Over half the days	Over half the days	Sometimes
147	Yes	Male	27	Mount Lebanon	Single	Bachelor's degree	Employee	I have a part-time job	No	Omnivorous (Non vegan/Non vegetarian)			Never tested for vitamin B12	No	Nearly every day	More than half of the days	More than half of the days	Several days	Several days	Several days	More than half of the days	Several days	Never	Moderate	Severe	Mild	Moderately Satisfied	Not at all Noticeable	Not at all Worried	Somewhat	Over half the days	Several days	Several days	Several days	Over half the days	Over half the days	Over half the days	Sometimes
148	Yes	Female	22	Beirut	Single	Bachelor's degree	Unemployed		No	Omnivorous (Non vegan/Non vegetarian)			Never tested for vitamin B12	No	Several days	More than half of the days	More than half of the days	More than half of the days	Several days	Never	Never	Several days	More than half of the days	Moderate	None	Moderate	Moderately Satisfied	Somewhat	A Little	Somewhat	Several days	Not at all sure	Over half the days	Not at all sure	Several days	Over half the days	Over half the days	Sometimes
149	Yes	Female	20	Beirut	Single	Bachelor's degree	Unemployed		No	Omnivorous (Non vegan/Non vegetarian)			Never tested for vitamin B12	No	Several days	Several days	Several days	Several days	Never	Never	Several days	Several days	Never	Moderate	None	Mild	Moderately Satisfied	Not at all Noticeable	Somewhat	A Little	Several days	Several days	Several days	Several days	Not at all sure	Several days	Over half the days	Sometimes
150	Yes	Female	20	Bekaa	Single	Bachelor's degree	Unemployed		No	Omnivorous (Non vegan/Non vegetarian)			Never tested for vitamin B12	No	Several days	Several days	Several days	Several days	More than half of the days	Nearly every day	Nearly every day	Several days	Nearly every day	Severe	Mild	Mild	Dissatisfied	Not at all Noticeable	A Little	A Little	Nearly every day	Nearly every day	Nearly every day	Nearly every day	Several days	Several days	Over half the days	Sometimes
151	Yes	Male	20	North Lebanon	Single	Bachelor's degree	Unemployed		No	Omnivorous (Non vegan/Non vegetarian)			Never tested for vitamin B12	No	Several days	Nearly every day	Nearly every day	More than half of the days	Several days	More than half of the days	Several days	More than half of the days	More than half of the days	Moderate	Mild	None	Dissatisfied	Not at all Noticeable	Not at all Worried	Not at all Interfering	Nearly every day	Over half the days	Over half the days	Nearly every day	Several days	Several days	Over half the days	Sometimes
152	Yes	Male	18	Mount Lebanon	Single	Bachelor's degree	Employee	I have a part-time job	No	Omnivorous (Non vegan/Non vegetarian)			Never tested for vitamin B12	No	More than half of the days	Several days	More than half of the days	Nearly every day	Never	Several days	Several days	Several days	Never	Moderate	Mild	Severe	Moderately Satisfied	Much Noticeable	Much	Very Much Interfering	Over half the days	Over half the days	Over half the days	Over half the days	Several days	Several days	Over half the days	Sometimes
153	Yes	Female	18	North Lebanon	Single	Bachelor's degree	Unemployed		No	Omnivorous (Non vegan/Non vegetarian)			Never tested for vitamin B12	No	Several days	More than half of the days	Never	Several days	Several days	Several days	Never	Never	Never	Mild	Mild	Mild	Moderately Satisfied	A Little	A Little	A Little	Several days	Several days	Several days	Over half the days	Not at all sure	Nearly every day	Several days	Sometimes
154	Yes	Female	52	North Lebanon	Married	Middle school	Unemployed		No	Omnivorous (Non vegan/Non vegetarian)			Never tested for vitamin B12	No	More than half of the days	Several days	Never	Several days	Never	Never	Several days	Never	Never	Mild	Mild	Very severe	Moderately Satisfied	Not at all Noticeable	Not at all Worried	A Little	Several days	Several days	Several days	Several days	Not at all sure	Nearly every day	Several days	Sometimes
155	Yes	Female	19	South Lebanon	Single	Bachelor's degree	Employee	I have a part-time job	No	Omnivorous (Non vegan/Non vegetarian)			Never tested for vitamin B12	No	Several days	Several days	More than half of the days	More than half of the days	More than half of the days	Several days	Never	Several days	Never	Severe	Moderate	Moderate	Dissatisfied	Not at all Noticeable	A Little	A Little	Several days	Several days	Several days	Several days	Over half the days	Nearly every day	Several days	Sometimes
156	Yes	Female	22	North Lebanon	Single	Bachelor's degree	Employee	I have a part-time job	Yes	Omnivorous (Non vegan/Non vegetarian)			Never tested for vitamin B12	No	Several days	More than half of the days	Several days	More than half of the days	Nearly every day	Several days	Several days	Several days	Never	Mild	None	Moderate	Moderately Satisfied	Not at all Noticeable	A Little	A Little	Several days	Not at all sure	Not at all sure	Several days	Several days	Nearly every day	Several days	Sometimes
157	Yes	Male	19	Beirut	Single	Secondary	Unemployed		No	Omnivorous (Non vegan/Non vegetarian)			Never tested for vitamin B12	No	Several days	Several days	Never	Several days	Never	Several days	Never	Never	Never	None	None	None	Satisfied	Not at all Noticeable	A Little	Somewhat	Not at all sure	Not at all sure	Not at all sure	Not at all sure	Not at all sure	Not at all sure	Several days	Sometimes
158	Yes	Female	20	South Lebanon	Single	Bachelor's degree	Employee	I have a part-time job	No	Omnivorous (Non vegan/Non vegetarian)			Never tested for vitamin B12	No	Several days	More than half of the days	Several days	More than half of the days	Never	More than half of the days	More than half of the days	Never	Never	Moderate	Moderate	None	Moderately Satisfied	Not at all Noticeable	Not at all Worried	Not at all Interfering	Several days	Not at all sure	Not at all sure	Several days	Not at all sure	Not at all sure	Several days	Sometimes
159	Yes	Female	33	South Lebanon	Married	Bachelor's degree	Unemployed		No	Omnivorous (Non vegan/Non vegetarian)			Never tested for vitamin B12	No	More than half of the days	More than half of the days	Several days	More than half of the days	More than half of the days	Never	More than half of the days	Several days	Never	Mild	Mild	None	Satisfied	A Little	Not at all Worried	Not at all Interfering	Several days	Not at all sure	Not at all sure	Several days	Not at all sure	Over half the days	Several days	Sometimes
160	Yes	Female	24	Mount Lebanon	Single	Bachelor's degree	Employee	I have a part-time job	Yes	Omnivorous (Non vegan/Non vegetarian)			Never tested for vitamin B12	No	Several days	More than half of the days	More than half of the days	More than half of the days	Several days	Never	Several days	Never	Never	Moderate	Moderate	Severe	Dissatisfied	A Little	Much	Somewhat	Nearly every day	Nearly every day	Nearly every day	Over half the days	Several days	Over half the days	Several days	Sometimes
161	Yes	Female	26	Bekaa	Single	Bachelor's degree	Employee	I have a full-time job	Yes	Omnivorous (Non vegan/Non vegetarian)			Never tested for vitamin B12	No	Several days	Several days	Several days	Several days	Several days	Several days	Never	Never	Never	Mild	Moderate	Moderate	Moderately Satisfied	Somewhat	Somewhat	Somewhat	Several days	Several days	Several days	Not at all sure	Not at all sure	Several days	Several days	Sometimes
162	Yes	Female	19	North Lebanon	Single	Bachelor's degree	Unemployed		No	Omnivorous (Non vegan/Non vegetarian)			Never tested for vitamin B12	No	Several days	Several days	Never	Several days	Never	Never	Never	Never	Never	None	Mild	Mild	Satisfied	Not at all Noticeable	Not at all Worried	A Little	Several days	Not at all sure	Not at all sure	Several days	Not at all sure	Several days	Several days	Sometimes
163	Yes	Female	19	Nabatieh	Single	Bachelor's degree	Unemployed		No	Omnivorous (Non vegan/Non vegetarian)			Never tested for vitamin B12	No	Nearly every day	Several days	Nearly every day	Nearly every day	Several days	More than half of the days	More than half of the days	Several days	More than half of the days	Severe	Moderate	Very severe	Dissatisfied	Somewhat	Much	Much	Over half the days	Several days	Several days	Several days	Not at all sure	Several days	Several days	Sometimes
164	Yes	Female	21	Beirut	Single	Bachelor's degree	Unemployed		No	Omnivorous (Non vegan/Non vegetarian)			Never tested for vitamin B12	No	Several days	Several days	Several days	More than half of the days	Never	Several days	Several days	Never	Several days	Mild	Mild	None	Moderately Satisfied	Not at all Noticeable	A Little	Much	Several days	Several days	Several days	Several days	Not at all sure	Several days	Several days	Sometimes
165	Yes	Female	25	Mount Lebanon	Single	Bachelor's degree	Employee	I have a full-time job	No	Omnivorous (Non vegan/Non vegetarian)			Never tested for vitamin B12	No	Never	Several days	Several days	Several days	Never	Never	Never	Never	Never	Moderate	Mild	None	Moderately Satisfied	Not at all Noticeable	A Little	Not at all Interfering	Several days	Several days	Several days	Several days	Not at all sure	Several days	Several days	Sometimes
166	Yes	Female	31	Nabatieh	Married	Bachelor's degree	Employee	I have a full-time job	No	Omnivorous (Non vegan/Non vegetarian)			Never tested for vitamin B12	No	Nearly every day	More than half of the days	Never	Several days	Several days	Never	Never	Never	Never	None	None	None	Satisfied	Not at all Noticeable	Not at all Worried	Not at all Interfering	Several days	Several days	Several days	Several days	Not at all sure	Several days	Several days	Sometimes
167	Yes	Male	22	South Lebanon	Single	Bachelor's degree	Unemployed		No	Omnivorous (Non vegan/Non vegetarian)			Never tested for vitamin B12	No	Several days	More than half of the days	Never	Several days	Never	More than half of the days	Never	Never	Several days	Mild	Mild	Mild	Dissatisfied	Not at all Noticeable	A Little	A Little	Several days	Not at all sure	Not at all sure	Several days	Over half the days	Several days	Several days	Sometimes
168	Yes	Female	24	North Lebanon	Married	Bachelor's degree	Employee	I have a part-time job	No	Omnivorous (Non vegan/Non vegetarian)			Never tested for vitamin B12	No	More than half of the days	Several days	Never	Several days	Never	Never	Never	Never	Never	Mild	None	None	Satisfied	Not at all Noticeable	Not at all Worried	A Little	Over half the days	Several days	Several days	Over half the days	Several days	Several days	Several days	Sometimes
169	Yes	Male	21	North Lebanon	Married	Bachelor's degree	Employee	I have a part-time job	No	Omnivorous (Non vegan/Non vegetarian)			Never tested for vitamin B12	No	Several days	Several days	Several days	Several days	Several days	Several days	Several days	Several days	Several days	Mild	Moderate	None	Satisfied	Somewhat	A Little	Much	Several days	Several days	Several days	Several days	Several days	Several days	Several days	Sometimes
170	Yes	Female	24	Mount Lebanon	Single	Bachelor's degree	Unemployed		No	Omnivorous (Non vegan/Non vegetarian)			Never tested for vitamin B12	No	More than half of the days	More than half of the days	Nearly every day	More than half of the days	Several days	More than half of the days	More than half of the days	Never	Never	Moderate	Mild	Moderate	Dissatisfied	Much Noticeable	Much	Much	Several days	Several days	Several days	Several days	Several days	Several days	Several days	Sometimes
171	Yes	Female	20	Beirut	Single	Bachelor's degree	Unemployed		No	Omnivorous (Non vegan/Non vegetarian)			Never tested for vitamin B12	No	Several days	Several days	More than half of the days	More than half of the days	More than half of the days	More than half of the days	Never	Never	Never	Moderate	None	Severe	Moderately Satisfied	A Little	A Little	Somewhat	Several days	Several days	Several days	Several days	Several days	Several days	Several days	Sometimes
172	Yes	Female	29	North Lebanon	Married	Secondary	Unemployed		No	Omnivorous (Non vegan/Non vegetarian)			Never tested for vitamin B12	No	More than half of the days	More than half of the days	More than half of the days	More than half of the days	Nearly every day	Nearly every day	More than half of the days	Nearly every day	Nearly every day	Very severe	Very severe	Very severe	Dissatisfied	Very Much Noticeable	Very Much Worried	Much	Nearly every day	Nearly every day	Nearly every day	Nearly every day	Nearly every day	Nearly every day	Nearly every day	Yes
173	Yes	Female	18	North Lebanon	Single	Bachelor's degree	Unemployed		No	Omnivorous (Non vegan/Non vegetarian)			Never tested for vitamin B12	No	Nearly every day	Nearly every day	Nearly every day	Nearly every day	Nearly every day	Nearly every day	Nearly every day	Nearly every day	Nearly every day	Severe	Severe	Severe	Very Dissatisfied	Very Much Noticeable	A Little	Very Much Interfering	Nearly every day	Nearly every day	Nearly every day	Nearly every day	Nearly every day	Nearly every day	Nearly every day	Yes
174	Yes	Female	21	North Lebanon	Single	Bachelor's degree	Unemployed		No	Omnivorous (Non vegan/Non vegetarian)			Never tested for vitamin B12	No	Nearly every day	Nearly every day	More than half of the days	Nearly every day	Nearly every day	Nearly every day	More than half of the days	Nearly every day	More than half of the days	Moderate	Mild	Moderate	Moderately Satisfied	Somewhat	A Little	Somewhat	Over half the days	Nearly every day	Nearly every day	Over half the days	Nearly every day	Nearly every day	Nearly every day	Yes
175	Yes	Female	25	Akkar	Single	Bachelor's degree	Unemployed		No	Omnivorous (Non vegan/Non vegetarian)			Never tested for vitamin B12	No	More than half of the days	More than half of the days	More than half of the days	More than half of the days	More than half of the days	More than half of the days	Never	Several days	More than half of the days	Mild	None	None	Very Dissatisfied	Somewhat	Somewhat	Much	Nearly every day	Nearly every day	Nearly every day	Nearly every day	Not at all sure	Nearly every day	Nearly every day	Yes
176	Yes	Female	20	Baalbeck-Hermel	Single	Bachelor's degree	Unemployed		No	Omnivorous (Non vegan/Non vegetarian)			Never tested for vitamin B12	No	Never	Several days	Never	Nearly every day	Nearly every day	Never	Several days	Never	Never	Mild	Mild	None	Satisfied	A Little	Not at all Worried	Much	Not at all sure	Not at all sure	Nearly every day	Several days	Not at all sure	Nearly every day	Nearly every day	Yes
177	Yes	Female	20	Akkar	Single	Bachelor's degree	Unemployed		No	Vegan/vegetarian	I only eat eggs as animal-derived food	18	Never tested for vitamin B12	No	Nearly every day	More than half of the days	More than half of the days	Nearly every day	Nearly every day	Nearly every day	More than half of the days	Nearly every day	Nearly every day	Severe	Moderate	None	Very Dissatisfied	Somewhat	Much	Much	Over half the days	Over half the days	Over half the days	Over half the days	Over half the days	Nearly every day	Nearly every day	Yes
178	Yes	Female	24	North Lebanon	Single	Bachelor's degree	Unemployed		No	Omnivorous (Non vegan/Non vegetarian)			Never tested for vitamin B12	No	Nearly every day	Nearly every day	More than half of the days	Nearly every day	More than half of the days	Nearly every day	Nearly every day	Nearly every day	Several days	Moderate	Mild	None	Dissatisfied	Somewhat	A Little	Much	Over half the days	Several days	Several days	Over half the days	Several days	Nearly every day	Nearly every day	Yes
179	Yes	Female	20	Akkar	Single	Bachelor's degree	Unemployed		No	Omnivorous (Non vegan/Non vegetarian)			Never tested for vitamin B12	No	Nearly every day	Nearly every day	Nearly every day	Nearly every day	Nearly every day	Nearly every day	Nearly every day	Nearly every day	Never	None	None	Very severe	Dissatisfied	Very Much Noticeable	Very Much Worried	Very Much Interfering	Nearly every day	Nearly every day	Nearly every day	Several days	Several days	Nearly every day	Nearly every day	Yes
180	Yes	Female	23	Mount Lebanon	Single	Bachelor's degree	Employee	I have a full-time job	No	Omnivorous (Non vegan/Non vegetarian)			Never tested for vitamin B12	No	Several days	Several days	Never	More than half of the days	Several days	Never	More than half of the days	Several days	Several days	Mild	Moderate	Severe	Satisfied	A Little	Not at all Worried	A Little	Over half the days	Several days	Several days	Several days	Several days	Nearly every day	Nearly every day	Yes
181	Yes	Male	21	South Lebanon	Single	Bachelor's degree	Unemployed		No	Omnivorous (Non vegan/Non vegetarian)			Never tested for vitamin B12	No	Several days	Several days	Several days	Several days	Several days	Several days	Several days	More than half of the days	Several days	Mild	Mild	Mild	Dissatisfied	Very Much Noticeable	A Little	Somewhat	Nearly every day	Nearly every day	Nearly every day	Nearly every day	Over half the days	Over half the days	Nearly every day	Yes
182	Yes	Female	25	North Lebanon	Single	Bachelor's degree	Employee	I have a part-time job	No	Omnivorous (Non vegan/Non vegetarian)			Never tested for vitamin B12	No	Nearly every day	More than half of the days	Nearly every day	Nearly every day	Several days	Nearly every day	Several days	Never	Never	Severe	Very severe	Mild	Very Dissatisfied	Somewhat	Somewhat	Somewhat	Over half the days	Over half the days	Over half the days	Several days	Several days	Over half the days	Nearly every day	Yes
183	Yes	Female	22	South Lebanon	Single	Bachelor's degree	Unemployed		No	Omnivorous (Non vegan/Non vegetarian)			Never tested for vitamin B12	No	More than half of the days	More than half of the days	More than half of the days	Several days	Nearly every day	More than half of the days	Several days	Never	Never	Severe	Moderate	None	Dissatisfied	Somewhat	Somewhat	Somewhat	Over half the days	Over half the days	Over half the days	Several days	Nearly every day	Several days	Nearly every day	Yes
184	Yes	Female	19	North Lebanon	Single	Bachelor's degree	Unemployed		No	Vegan/vegetarian	I only eat eggs as animal-derived food	14	Never tested for vitamin B12	No	Several days	Nearly every day	Nearly every day	Nearly every day	Nearly every day	Never	More than half of the days	Several days	Never	Very severe	Moderate	Mild	Dissatisfied	Not at all Noticeable	Not at all Worried	Much	Over half the days	Several days	Several days	Several days	Not at all sure	Nearly every day	Not at all sure	Yes
185	Yes	Male	60	North Lebanon	Married	Bachelor's degree	Retired		No	Omnivorous (Non vegan/Non vegetarian)			Never tested for vitamin B12	No	Several days	Never	Never	Never	Several days	Never	Never	Never	Never	Mild	None	Moderate	Moderately Satisfied	Not at all Noticeable	Not at all Worried	Not at all Interfering	Several days	Not at all sure	Not at all sure	Several days	Several days	Not at all sure	Not at all sure	Yes
186	Yes	Male	33	Bekaa	Single	Bachelor's degree	Employee	I have a full-time job	No	Omnivorous (Non vegan/Non vegetarian)			Never tested for vitamin B12	No	Several days	Several days	Several days	Several days	Several days	More than half of the days	Several days	Never	Never	Mild	None	None	Moderately Satisfied	A Little	A Little	Somewhat	Several days	Several days	Several days	Several days	Several days	Not at all sure	Not at all sure	Yes
187	Yes	Male	21	Akkar	Single	Bachelor's degree	Unemployed		No	Omnivorous (Non vegan/Non vegetarian)			Never tested for vitamin B12	No	Several days	Several days	Never	Nearly every day	Never	Nearly every day	Nearly every day	Nearly every day	Nearly every day	Moderate	Mild	Moderate	Moderately Satisfied	Very Much Noticeable	Not at all Worried	Not at all Interfering	Not at all sure	Not at all sure	Not at all sure	Not at all sure	Not at all sure	Over half the days	Not at all sure	Yes
188	Yes	Female	18	Akkar	Single	Bachelor's degree	Unemployed		Yes	Omnivorous (Non vegan/Non vegetarian)			Never tested for vitamin B12	No	Several days	Never	Never	Nearly every day	Never	Never	More than half of the days	Never	Never	None	None	None	Very Satisfied	Not at all Noticeable	Not at all Worried	Not at all Interfering	Over half the days	Not at all sure	Not at all sure	Not at all sure	Not at all sure	Over half the days	Not at all sure	Yes
189	Yes	Male	23	Baalbeck-Hermel	Single	Bachelor's degree	Employee	I have a part-time job	No	Omnivorous (Non vegan/Non vegetarian)			Never tested for vitamin B12	No	Several days	Several days	Never	Several days	More than half of the days	Never	Several days	Several days	Never	Mild	Mild	Very severe	Very Satisfied	Very Much Noticeable	A Little	Very Much Interfering	Over half the days	Not at all sure	Not at all sure	Several days	Not at all sure	Over half the days	Not at all sure	Yes
190	Yes	Male	23	Baalbeck-Hermel	Single	Bachelor's degree	Unemployed		No	Omnivorous (Non vegan/Non vegetarian)			Never tested for vitamin B12	No	Several days	More than half of the days	Several days	More than half of the days	Never	Never	Several days	Never	Several days	None	None	None	Satisfied	Not at all Noticeable	Not at all Worried	Not at all Interfering	Several days	Several days	Several days	Several days	Not at all sure	Over half the days	Not at all sure	Yes
191	Yes	Female	20	Mount Lebanon	Single	Bachelor's degree	Unemployed		Yes	Omnivorous (Non vegan/Non vegetarian)			Never tested for vitamin B12	No	Several days	Several days	Never	Several days	Never	Several days	Several days	Never	Several days	None	None	None	Very Satisfied	Not at all Noticeable	Not at all Worried	Not at all Interfering	Several days	Over half the days	Over half the days	Over half the days	Over half the days	Over half the days	Not at all sure	Yes
192	Yes	Male	40	Mount Lebanon	Married	Bachelor's degree	Employee	I have a full-time job	No	Omnivorous (Non vegan/Non vegetarian)			Never tested for vitamin B12	No	Never	Never	Never	Never	Never	Never	Never	Never	Never	None	None	None	Satisfied	A Little	Not at all Worried	Somewhat	Not at all sure	Not at all sure	Not at all sure	Several days	Not at all sure	Several days	Not at all sure	Yes
193	Yes	Male	22	Mount Lebanon	Single	Bachelor's degree	Unemployed		No	Omnivorous (Non vegan/Non vegetarian)			Never tested for vitamin B12	No	Never	Several days	Never	Several days	Never	Never	Never	Never	Never	Mild	Mild	Mild	Satisfied	Not at all Noticeable	Not at all Worried	Not at all Interfering	Several days	Several days	Several days	Several days	Not at all sure	Several days	Not at all sure	Yes
194	Yes	Female	20	South Lebanon	Single	Bachelor's degree	Unemployed		No	Vegan/vegetarian	I eat dairy products and eggs as animal-derived food	From childhood	Never tested for vitamin B12	No	More than half of the days	More than half of the days	Nearly every day	More than half of the days	Several days	Several days	Several days	Several days	Never	Very severe	Severe	Moderate	Very Dissatisfied	Not at all Noticeable	Somewhat	Much	Nearly every day	Nearly every day	Nearly every day	Nearly every day	Nearly every day	Nearly every day	Over half the days	Yes
195	Yes	Female	42	North Lebanon	Married	Secondary	Unemployed		No	Omnivorous (Non vegan/Non vegetarian)			Never tested for vitamin B12	No	More than half of the days	Several days	Several days	More than half of the days	Several days	More than half of the days	More than half of the days	More than half of the days	Never	Mild	Mild	Mild	Very Dissatisfied	Somewhat	Somewhat	Somewhat	Over half the days	Over half the days	Over half the days	Over half the days	Over half the days	Over half the days	Over half the days	Yes
196	Yes	Male	30	South Lebanon	Single	Bachelor's degree	Employee	I have a full-time job	No	Omnivorous (Non vegan/Non vegetarian)			Never tested for vitamin B12	No	Nearly every day	Nearly every day	More than half of the days	Nearly every day	Nearly every day	Nearly every day	More than half of the days	Several days	Nearly every day	Moderate	Moderate	Moderate	Moderately Satisfied	Not at all Noticeable	A Little	A Little	Several days	Several days	Several days	Over half the days	Over half the days	Over half the days	Over half the days	Yes
197	Yes	Female	23	North Lebanon	Single	Bachelor's degree	Unemployed		No	Omnivorous (Non vegan/Non vegetarian)			Never tested for vitamin B12	No	Several days	More than half of the days	More than half of the days	Nearly every day	More than half of the days	Several days	More than half of the days	Never	Never	Mild	Moderate	Mild	Moderately Satisfied	A Little	Somewhat	Much	Over half the days	Over half the days	Over half the days	Over half the days	Several days	Over half the days	Over half the days	Yes
198	Yes	Male	23	Akkar	Single	Bachelor's degree	Employee	I have a full-time job	No	Omnivorous (Non vegan/Non vegetarian)			Never tested for vitamin B12	No	Never	Several days	Never	Several days	Nearly every day	Never	Nearly every day	Never	Never	None	Mild	None	Very Satisfied	Not at all Noticeable	Not at all Worried	Not at all Interfering	Several days	Several days	Several days	Not at all sure	Over half the days	Nearly every day	Several days	Yes
199	Yes	Female	18	Akkar	Single	Bachelor's degree	Unemployed		No	Omnivorous (Non vegan/Non vegetarian)			Never tested for vitamin B12	No	More than half of the days	More than half of the days	Several days	Never	Never	Several days	Never	Never	Several days	Mild	None	None	Satisfied	Not at all Noticeable	Not at all Worried	Somewhat	Over half the days	Over half the days	Over half the days	Several days	Over half the days	Nearly every day	Several days	Yes
200	Yes	Female	20	South Lebanon	Single	Bachelor's degree	Employee	I have a part-time job	No	Omnivorous (Non vegan/Non vegetarian)			Never tested for vitamin B12	No	Several days	Several days	Never	Several days	Never	Several days	Several days	Never	Several days	Mild	Mild	Mild	Satisfied	A Little	Not at all Worried	A Little	Several days	Several days	Several days	Several days	Several days	Not at all sure	Several days	Yes
201	Yes	Female	21	North Lebanon	Single	Bachelor's degree	Unemployed		No	Omnivorous (Non vegan/Non vegetarian)			Never tested for vitamin B12	No	Nearly every day	More than half of the days	Several days	More than half of the days	Nearly every day	Never	Nearly every day	Several days	More than half of the days	Severe	None	None	Dissatisfied	Somewhat	A Little	Very Much Interfering	Several days	Over half the days	Over half the days	Nearly every day	Not at all sure	Over half the days	Several days	Yes
202	Yes	Female	21	Bekaa	Single	Bachelor's degree	Unemployed		No	Omnivorous (Non vegan/Non vegetarian)			Never tested for vitamin B12	No	Several days	Several days	Several days	Several days	Several days	Never	Never	Never	Never	None	None	None	Very Satisfied	A Little	Not at all Worried	Not at all Interfering	Over half the days	Over half the days	Over half the days	Over half the days	Not at all sure	Over half the days	Several days	Yes
203	Yes	Female	22	Bekaa	Single	Bachelor's degree	Employee	I have a part-time job	Yes	Omnivorous (Non vegan/Non vegetarian)			Never tested for vitamin B12	No	Several days	Several days	Several days	Several days	More than half of the days	Several days	Several days	Never	Never	Mild	Mild	Moderate	Satisfied	Not at all Noticeable	A Little	A Little	Over half the days	Over half the days	Over half the days	Several days	Over half the days	Over half the days	Several days	Yes
204	Yes	Female	22	Nabatieh	Single	Bachelor's degree	Unemployed		No	Omnivorous (Non vegan/Non vegetarian)			Never tested for vitamin B12	No	Several days	More than half of the days	Several days	Nearly every day	Several days	Never	Several days	Several days	Never	Moderate	None	None	Moderately Satisfied	Somewhat	Somewhat	Somewhat	Nearly every day	Over half the days	Over half the days	Over half the days	Several days	Over half the days	Several days	Yes
205	Yes	Female	22	Mount Lebanon	Single	Bachelor's degree	Unemployed		Yes	Omnivorous (Non vegan/Non vegetarian)			Never tested for vitamin B12	No	Never	Several days	Several days	Several days	Several days	Never	Never	Several days	Never	None	None	Mild	Moderately Satisfied	Not at all Noticeable	Not at all Worried	A Little	Several days	Several days	Several days	Several days	Not at all sure	Several days	Several days	Yes
206	Yes	Female	50	Baalbeck-Hermel	Single	Bachelor's degree	Unemployed		Yes	Omnivorous (Non vegan/Non vegetarian)			Never tested for vitamin B12	No	Nearly every day	Nearly every day	Nearly every day	Nearly every day	More than half of the days	Nearly every day	Nearly every day	Nearly every day	Nearly every day	Moderate	Moderate	Moderate	Very Dissatisfied	Not at all Noticeable	Not at all Worried	A Little	Several days	Over half the days	Over half the days	Not at all sure	Over half the days	Several days	Several days	Yes
207	Yes	Female	18	North Lebanon	Single	Bachelor's degree	Unemployed		No	Omnivorous (Non vegan/Non vegetarian)			Never tested for vitamin B12	No	Several days	Nearly every day	Nearly every day	More than half of the days	Several days	Nearly every day	More than half of the days	Never	Several days	Moderate	Mild	None	Moderately Satisfied	A Little	Somewhat	Somewhat	Several days	Several days	Several days	Over half the days	Over half the days	Several days	Several days	Yes
208	Yes	Female	20	Akkar	Single	Bachelor's degree	Unemployed		Yes	Omnivorous (Non vegan/Non vegetarian)			Never tested for vitamin B12	No	Several days	More than half of the days	Several days	Several days	Several days	More than half of the days	Several days	Never	Never	Moderate	Mild	Moderate	Dissatisfied	Somewhat	Somewhat	Somewhat	Several days	Not at all sure	Over half the days	Several days	Several days	Several days	Several days	Yes
209	Yes	Female	23	Mount Lebanon	Married	Bachelor's degree	Employee	I have a full-time job	No	Omnivorous (Non vegan/Non vegetarian)			Never tested for vitamin B12	Yes	More than half of the days	More than half of the days	Several days	More than half of the days	Nearly every day	Nearly every day	Several days	More than half of the days	Several days	Moderate	Moderate	Moderate	Moderately Satisfied	A Little	A Little	Much	Nearly every day	Nearly every day	Nearly every day	Over half the days	Nearly every day	Nearly every day	Nearly every day	No
210	Yes	Female	24	North Lebanon	Single	Bachelor's degree	Unemployed		Yes	Vegan/vegetarian	I only eat dairy products as animal-derived food	16	Never tested for vitamin B12	Yes	Several days	Several days	Never	Never	More than half of the days	Nearly every day	Several days	More than half of the days	Nearly every day	Moderate	None	Severe	Very Dissatisfied	Not at all Noticeable	Very Much Worried	Much	Over half the days	Over half the days	Over half the days	Several days	Over half the days	Several days	Nearly every day	No
211	Yes	Female	22	North Lebanon	Single	Bachelor's degree	Unemployed		No	Omnivorous (Non vegan/Non vegetarian)			Never tested for vitamin B12	Yes	Never	Several days	More than half of the days	Never	Never	Several days	Never	Never	Never	Mild	Moderate	Severe	Dissatisfied	Not at all Noticeable	Somewhat	Much	Not at all sure	Not at all sure	Nearly every day	Several days	Not at all sure	Nearly every day	Not at all sure	No
212	Yes	Female	22	Mount Lebanon	Single	Bachelor's degree	Unemployed		No	Omnivorous (Non vegan/Non vegetarian)			Never tested for vitamin B12	Yes	Never	Never	Never	Several days	Never	Never	Never	Never	Never	None	None	Mild	Satisfied	Not at all Noticeable	Not at all Worried	A Little	Not at all sure	Not at all sure	Nearly every day	Not at all sure	Not at all sure	Not at all sure	Not at all sure	No
213	Yes	Male	30	Nabatieh	Single	Bachelor's degree	Employee	I have a full-time job	No	Omnivorous (Non vegan/Non vegetarian)			Never tested for vitamin B12	Yes	Never	Several days	Several days	Never	Never	Never	Never	Never	Never	None	None	Mild	Satisfied	Somewhat	Not at all Worried	Not at all Interfering	Not at all sure	Not at all sure	Not at all sure	Not at all sure	Not at all sure	Not at all sure	Not at all sure	No
214	Yes	Male	57	Beirut	Married	Bachelor's degree	Employee	I have a full-time job	No	Omnivorous (Non vegan/Non vegetarian)			Never tested for vitamin B12	Yes	Never	Never	Never	Never	Never	Never	Never	Never	Never	None	None	None	Very Satisfied	Not at all Noticeable	Not at all Worried	Not at all Interfering	Over half the days	Not at all sure	Not at all sure	Not at all sure	Not at all sure	Not at all sure	Not at all sure	No
215	Yes	Female	19	Akkar	Single	Bachelor's degree	Unemployed		No	Omnivorous (Non vegan/Non vegetarian)			Never tested for vitamin B12	Yes	Nearly every day	Several days	Never	Several days	Nearly every day	Several days	Never	Never	Never	None	None	Mild	Very Satisfied	Somewhat	Not at all Worried	A Little	Several days	Not at all sure	Not at all sure	Not at all sure	Not at all sure	Not at all sure	Not at all sure	No
216	Yes	Male	50	North Lebanon	Married	Bachelor's degree	Employee	I have a full-time job	No	Omnivorous (Non vegan/Non vegetarian)			Never tested for vitamin B12	Yes	Never	Never	Never	Never	Never	Never	Several days	Never	Never	None	Mild	Mild	Very Satisfied	Not at all Noticeable	Not at all Worried	Somewhat	Not at all sure	Not at all sure	Not at all sure	Not at all sure	Over half the days	Not at all sure	Not at all sure	No
217	Yes	Male	53	North Lebanon	Married	Bachelor's degree	Employee	I have a full-time job	No	Omnivorous (Non vegan/Non vegetarian)			Never tested for vitamin B12	Yes	Several days	Never	Several days	Several days	Several days	Never	Several days	Never	Never	Mild	Moderate	Severe	Moderately Satisfied	Somewhat	A Little	A Little	Not at all sure	Not at all sure	Nearly every day	Not at all sure	Several days	Over half the days	Not at all sure	No
218	Yes	Male	22	South Lebanon	Single	Bachelor's degree	Unemployed		Yes	Omnivorous (Non vegan/Non vegetarian)			Never tested for vitamin B12	Yes	Several days	Several days	Never	Several days	Never	Several days	Several days	Never	Never	Mild	None	Mild	Dissatisfied	Not at all Noticeable	A Little	A Little	Several days	Over half the days	Over half the days	Several days	Several days	Over half the days	Not at all sure	No
219	Yes	Female	28	Mount Lebanon	Single	Bachelor's degree	Unemployed		No	Omnivorous (Non vegan/Non vegetarian)			Never tested for vitamin B12	Yes	Several days	More than half of the days	More than half of the days	Nearly every day	More than half of the days	More than half of the days	Several days	Several days	Never	Mild	None	Severe	Dissatisfied	Somewhat	Somewhat	Much	Several days	Not at all sure	Not at all sure	Not at all sure	Not at all sure	Several days	Not at all sure	No
220	Yes	Female	19	North Lebanon	Single	Bachelor's degree	Unemployed		No	Vegan/vegetarian	I only eat dairy products as animal-derived food	17	Never tested for vitamin B12	Yes	Several days	Several days	Never	Nearly every day	Never	Never	Several days	Several days	Never	Mild	None	Moderate	Satisfied	Much Noticeable	Not at all Worried	Very Much Interfering	Several days	Not at all sure	Over half the days	Not at all sure	Not at all sure	Several days	Not at all sure	No
221	Yes	Male	58	Mount Lebanon	Married	Bachelor's degree	Retired		No	Omnivorous (Non vegan/Non vegetarian)			Never tested for vitamin B12	Yes	Never	Several days	Never	Never	Never	Never	Never	Never	Never	None	Mild	None	Satisfied	Not at all Noticeable	Not at all Worried	Not at all Interfering	Several days	Several days	Several days	Several days	Several days	Nearly every day	Over half the days	No
222	Yes	Female	43	Mount Lebanon	Married	Bachelor's degree	Unemployed		No	Omnivorous (Non vegan/Non vegetarian)			Never tested for vitamin B12	Yes	Several days	More than half of the days	More than half of the days	Several days	More than half of the days	More than half of the days	Never	Several days	Several days	Moderate	Mild	None	Moderately Satisfied	Somewhat	Not at all Worried	Somewhat	Over half the days	Several days	Several days	Over half the days	Several days	Over half the days	Over half the days	No
223	Yes	Female	20	Bekaa	Single	Bachelor's degree	Unemployed		No	Omnivorous (Non vegan/Non vegetarian)			Never tested for vitamin B12	Yes	Several days	Several days	Several days	Several days	Several days	Never	Several days	Never	Never	Moderate	Mild	None	Satisfied	Somewhat	Not at all Worried	A Little	Not at all sure	Not at all sure	Nearly every day	Not at all sure	Not at all sure	Several days	Over half the days	No
224	Yes	Female	27	Bekaa	Married	Bachelor's degree	Employee	I have a full-time job	Yes	Omnivorous (Non vegan/Non vegetarian)			Never tested for vitamin B12	Yes	Several days	Several days	Several days	Several days	Never	Never	Never	Never	Never	Moderate	Severe	Severe	Very Dissatisfied	Somewhat	Somewhat	Somewhat	Several days	Not at all sure	Over half the days	Several days	Not at all sure	Several days	Over half the days	No
225	Yes	Male	23	North Lebanon	Single	Bachelor's degree	Employee	I have a part-time job	No	Omnivorous (Non vegan/Non vegetarian)			Never tested for vitamin B12	Yes	More than half of the days	More than half of the days	Several days	Several days	Several days	Nearly every day	More than half of the days	More than half of the days	Nearly every day	Mild	Moderate	Moderate	Moderately Satisfied	Somewhat	Much	Somewhat	Over half the days	Nearly every day	Nearly every day	Over half the days	Several days	Several days	Over half the days	No
226	Yes	Female	22	South Lebanon	Married	Bachelor's degree	Unemployed		No	Omnivorous (Non vegan/Non vegetarian)			Never tested for vitamin B12	Yes	Several days	Several days	Several days	More than half of the days	Never	Several days	Several days	Never	Never	Moderate	Moderate	Mild	Satisfied	Not at all Noticeable	A Little	Much	Several days	Not at all sure	Not at all sure	Several days	Not at all sure	Nearly every day	Several days	No
227	Yes	Male	34	Mount Lebanon	Single	Bachelor's degree	Employee	I have a full-time job	No	Vegan/vegetarian	I am vegan (I do not eat any animal-derived food)	31	Never tested for vitamin B12	Yes	Never	Several days	Several days	Several days	Never	Never	Never	Never	Never	None	None	None	Satisfied	Not at all Noticeable	Not at all Worried	Somewhat	Not at all sure	Several days	Several days	Not at all sure	Not at all sure	Not at all sure	Several days	No
228	Yes	Female	18	North Lebanon	Single	Bachelor's degree	Unemployed		No	Omnivorous (Non vegan/Non vegetarian)			Never tested for vitamin B12	Yes	Nearly every day	Several days	Several days	Nearly every day	Several days	Nearly every day	Several days	Several days	Several days	None	None	None	Moderately Satisfied	Much Noticeable	Not at all Worried	Not at all Interfering	Several days	Over half the days	Over half the days	Not at all sure	Not at all sure	Over half the days	Several days	No
229	Yes	Female	21	Bekaa	Single	Bachelor's degree	Unemployed		No	Omnivorous (Non vegan/Non vegetarian)			Never tested for vitamin B12	Yes	Several days	More than half of the days	Several days	More than half of the days	Nearly every day	Nearly every day	More than half of the days	Several days	More than half of the days	Moderate	Moderate	Mild	Satisfied	A Little	A Little	Very Much Interfering	Over half the days	Over half the days	Over half the days	Over half the days	Over half the days	Over half the days	Several days	No
230	Yes	Male	23	North Lebanon	Single	Bachelor's degree	Unemployed		Yes	Vegan/vegetarian	I eat dairy products and eggs as animal-derived food	19	Never tested for vitamin B12	Yes	Several days	Nearly every day	Nearly every day	Several days	More than half of the days	More than half of the days	More than half of the days	Never	More than half of the days	Moderate	Severe	Severe	Dissatisfied	A Little	Much	Much	Over half the days	Several days	Several days	Over half the days	Several days	Over half the days	Several days	No
231	Yes	Female	23	Mount Lebanon	Single	Bachelor's degree	Employee	I have a part-time job	Yes	Omnivorous (Non vegan/Non vegetarian)			Never tested for vitamin B12	Yes	Nearly every day	More than half of the days	Nearly every day	Nearly every day	Nearly every day	Nearly every day	Several days	Never	Never	Moderate	Mild	Moderate	Moderately Satisfied	Not at all Noticeable	Not at all Worried	A Little	Over half the days	Over half the days	Over half the days	Over half the days	Not at all sure	Several days	Several days	No
232	Yes	Male	60	North Lebanon	Married	Bachelor's degree	Retired		No	Omnivorous (Non vegan/Non vegetarian)			Never tested for vitamin B12	Yes	Several days	Several days	Several days	Several days	Never	Never	Never	Never	Never	Moderate	Moderate	Mild	Moderately Satisfied	Somewhat	Somewhat	Much	Several days	Several days	Several days	Several days	Not at all sure	Several days	Several days	No
233	Yes	Female	18	Beirut	Single	Bachelor's degree	Unemployed		Yes	Omnivorous (Non vegan/Non vegetarian)			Never tested for vitamin B12	Yes	More than half of the days	Nearly every day	Several days	Several days	Several days	Never	Never	Never	Never	Moderate	Mild	Mild	Moderately Satisfied	A Little	A Little	Somewhat	Several days	Several days	Several days	Several days	Not at all sure	Several days	Several days	No
234	Yes	Female	21	South Lebanon	Single	Bachelor's degree	Unemployed		No	Omnivorous (Non vegan/Non vegetarian)			Never tested for vitamin B12	Yes	More than half of the days	More than half of the days	More than half of the days	More than half of the days	Never	Several days	Several days	Never	Never	Severe	None	Mild	Moderately Satisfied	Much Noticeable	Very Much Worried	Much	Over half the days	Over half the days	Over half the days	Over half the days	Over half the days	Several days	Several days	No
235	Yes	Female	19	North Lebanon	Single	Bachelor's degree	Unemployed		No	Omnivorous (Non vegan/Non vegetarian)			Never tested for vitamin B12	Yes	Nearly every day	Nearly every day	Nearly every day	Nearly every day	Never	Nearly every day	Never	Never	Several days	None	None	Severe	Dissatisfied	Much Noticeable	Much	Very Much Interfering	Nearly every day	Nearly every day	Nearly every day	Nearly every day	Nearly every day	Nearly every day	Nearly every day	Sometimes
236	Yes	Female	37	Mount Lebanon	Married	Bachelor's degree	Employee	I have a full-time job	No	Omnivorous (Non vegan/Non vegetarian)			Never tested for vitamin B12	Yes	Several days	Several days	Never	Nearly every day	Nearly every day	Nearly every day	Nearly every day	Nearly every day	Never	None	None	Severe	Moderately Satisfied	A Little	A Little	Somewhat	Nearly every day	Nearly every day	Nearly every day	Nearly every day	Over half the days	Nearly every day	Nearly every day	Sometimes
237	Yes	Male	18	Akkar	Single	Secondary	Unemployed		No	Omnivorous (Non vegan/Non vegetarian)			Never tested for vitamin B12	Yes	More than half of the days	More than half of the days	Several days	More than half of the days	More than half of the days	Several days	Several days	More than half of the days	Never	None	None	Mild	Moderately Satisfied	Not at all Noticeable	Not at all Worried	A Little	Several days	Not at all sure	Not at all sure	Over half the days	Several days	Nearly every day	Nearly every day	Sometimes
238	Yes	Female	23	North Lebanon	Single	Bachelor's degree	Employee	I have a full-time job	No	Omnivorous (Non vegan/Non vegetarian)			Never tested for vitamin B12	Yes	Several days	Several days	More than half of the days	Nearly every day	More than half of the days	Several days	More than half of the days	Nearly every day	Never	Moderate	Moderate	Mild	Moderately Satisfied	Not at all Noticeable	Somewhat	Somewhat	Several days	Several days	Several days	Several days	Several days	Nearly every day	Nearly every day	Sometimes
239	Yes	Female	18	Akkar	Single	Bachelor's degree	Unemployed		No	Vegan/vegetarian	I eat dairy products and eggs as animal-derived food	13	Never tested for vitamin B12	Yes	Several days	Several days	More than half of the days	More than half of the days	More than half of the days	More than half of the days	Never	Never	Never	None	None	None	Moderately Satisfied	A Little	A Little	Not at all Interfering	Several days	Nearly every day	Nearly every day	Not at all sure	Over half the days	Not at all sure	Nearly every day	Sometimes
240	Yes	Female	20	Mount Lebanon	Single	Bachelor's degree	Unemployed		No	Omnivorous (Non vegan/Non vegetarian)			Never tested for vitamin B12	Yes	Several days	Several days	Several days	More than half of the days	Several days	More than half of the days	Several days	Several days	Never	Moderate	Mild	Mild	Very Dissatisfied	Very Much Noticeable	Much	Much	Nearly every day	Nearly every day	Nearly every day	Nearly every day	Nearly every day	Over half the days	Nearly every day	Sometimes
241	Yes	Male	23	Beirut	Single	Bachelor's degree	Unemployed		No	Omnivorous (Non vegan/Non vegetarian)			Never tested for vitamin B12	Yes	More than half of the days	More than half of the days	Nearly every day	Nearly every day	Several days	More than half of the days	Nearly every day	Several days	Never	Severe	Mild	Moderate	Very Dissatisfied	Much Noticeable	Very Much Worried	Very Much Interfering	Nearly every day	Nearly every day	Nearly every day	Over half the days	Over half the days	Over half the days	Nearly every day	Sometimes
242	Yes	Male	20	North Lebanon	Single	Bachelor's degree	Unemployed		No	Omnivorous (Non vegan/Non vegetarian)			Never tested for vitamin B12	Yes	Nearly every day	Several days	Several days	More than half of the days	Never	Several days	More than half of the days	Never	Several days	Moderate	Severe	Very severe	Moderately Satisfied	Not at all Noticeable	A Little	Not at all Interfering	Several days	Several days	Several days	Over half the days	Several days	Over half the days	Nearly every day	Sometimes
243	Yes	Female	45	Mount Lebanon	Married	Bachelor's degree	Employee	I have a full-time job	No	Vegan/vegetarian	I am vegan (I do not eat any animal-derived food)	40	Never tested for vitamin B12	Yes	Never	Several days	Several days	Several days	Never	Never	Never	Never	Never	None	None	None	Satisfied	Very Much Noticeable	Not at all Worried	A Little	Several days	Not at all sure	Not at all sure	Not at all sure	Not at all sure	Not at all sure	Not at all sure	Sometimes
244	Yes	Female	20	North Lebanon	Single	Bachelor's degree	Employee	I have a part-time job	No	Omnivorous (Non vegan/Non vegetarian)			Never tested for vitamin B12	Yes	More than half of the days	Several days	Several days	Never	Never	More than half of the days	Several days	Never	Several days	Severe	Moderate	None	Moderately Satisfied	Not at all Noticeable	A Little	A Little	Several days	Not at all sure	Not at all sure	Over half the days	Over half the days	Over half the days	Not at all sure	Sometimes
245	Yes	Female	18	Beirut	Single	Bachelor's degree	Unemployed		No	Omnivorous (Non vegan/Non vegetarian)			Never tested for vitamin B12	Yes	More than half of the days	Several days	Nearly every day	More than half of the days	Nearly every day	Never	Several days	Never	Never	Severe	Severe	None	Very Dissatisfied	Somewhat	Much	Very Much Interfering	Several days	Over half the days	Over half the days	Several days	Over half the days	Several days	Not at all sure	Sometimes
246	Yes	Female	40	Mount Lebanon	Married	Bachelor's degree	Employee	I have a part-time job	No	Omnivorous (Non vegan/Non vegetarian)			Never tested for vitamin B12	Yes	Never	Several days	Several days	Several days	Several days	Never	Never	Never	Never	Mild	Mild	Mild	Moderately Satisfied	Somewhat	Somewhat	Somewhat	Over half the days	Several days	Several days	Several days	Several days	Several days	Not at all sure	Sometimes
247	Yes	Female	45	Akkar	Married	Bachelor's degree	Unemployed		No	Omnivorous (Non vegan/Non vegetarian)			Never tested for vitamin B12	Yes	Never	Never	Nearly every day	More than half of the days	Nearly every day	More than half of the days	Never	Several days	More than half of the days	Moderate	None	Severe	Dissatisfied	Somewhat	Somewhat	Much	Nearly every day	Nearly every day	Nearly every day	Over half the days	Over half the days	Nearly every day	Over half the days	Sometimes
248	Yes	Male	22	Bekaa	Single	Bachelor's degree	Unemployed		No	Omnivorous (Non vegan/Non vegetarian)			Never tested for vitamin B12	Yes	More than half of the days	More than half of the days	Several days	Nearly every day	More than half of the days	More than half of the days	More than half of the days	Never	Never	None	None	None	Satisfied	Not at all Noticeable	Not at all Worried	Somewhat	Several days	Several days	Several days	Not at all sure	Over half the days	Over half the days	Over half the days	Sometimes
249	Yes	Female	18	Nabatieh	Single	Bachelor's degree	Unemployed		No	Omnivorous (Non vegan/Non vegetarian)			Never tested for vitamin B12	Yes	Several days	Several days	Never	Several days	Several days	Never	Never	Never	Never	None	None	None	Satisfied	A Little	Not at all Worried	A Little	Nearly every day	Over half the days	Over half the days	Over half the days	Over half the days	Over half the days	Over half the days	Sometimes
250	Yes	Female	46	South Lebanon	Married	Bachelor's degree	Employee	I have a full-time job	No	Omnivorous (Non vegan/Non vegetarian)			Never tested for vitamin B12	Yes	Several days	Several days	More than half of the days	Several days	Several days	Never	Several days	Several days	Never	Severe	Severe	Moderate	Dissatisfied	Somewhat	Somewhat	Somewhat	Nearly every day	Over half the days	Over half the days	Over half the days	Over half the days	Over half the days	Over half the days	Sometimes
251	Yes	Female	21	North Lebanon	Single	Bachelor's degree	Unemployed		No	Omnivorous (Non vegan/Non vegetarian)			Never tested for vitamin B12	Yes	Never	Several days	Several days	Several days	Several days	Several days	Never	Never	Never	Moderate	Mild	Moderate	Moderately Satisfied	Somewhat	Somewhat	Much	Nearly every day	Nearly every day	Nearly every day	Several days	Not at all sure	Several days	Over half the days	Sometimes
252	Yes	Female	23	Mount Lebanon	Single	Bachelor's degree	Employee	I have a full-time job	No	Vegan/vegetarian	I am vegan (I do not eat any animal-derived food)	19	Never tested for vitamin B12	Yes	More than half of the days	Several days	Several days	Nearly every day	Several days	Nearly every day	Nearly every day	Several days	Several days	Mild	Mild	Moderate	Moderately Satisfied	Somewhat	A Little	Much	Over half the days	Over half the days	Over half the days	Over half the days	Over half the days	Several days	Over half the days	Sometimes
253	Yes	Male	35	Mount Lebanon	Single	Bachelor's degree	Employee	I have a full-time job	No	Vegan/vegetarian	I am vegan (I do not eat any animal-derived food)	31	Never tested for vitamin B12	Yes	Several days	More than half of the days	Never	Several days	Never	Several days	Nearly every day	Never	Several days	None	None	None	Satisfied	Not at all Noticeable	Not at all Worried	Not at all Interfering	Over half the days	Over half the days	Over half the days	Not at all sure	Not at all sure	Not at all sure	Several days	Sometimes
254	Yes	Male	21	North Lebanon	Single	Bachelor's degree	Unemployed		No	Omnivorous (Non vegan/Non vegetarian)			Never tested for vitamin B12	Yes	More than half of the days	Never	Several days	Never	Never	Never	Several days	Never	Never	Mild	Mild	None	Satisfied	Not at all Noticeable	Not at all Worried	A Little	Not at all sure	Not at all sure	Nearly every day	Not at all sure	Not at all sure	Several days	Several days	Sometimes
255	Yes	Male	23	Beirut	Single	Bachelor's degree	Employee	I have a part-time job	Yes	Omnivorous (Non vegan/Non vegetarian)			Never tested for vitamin B12	Yes	Several days	Several days	Several days	Several days	Several days	Several days	Several days	Several days	Several days	Mild	None	None	Moderately Satisfied	A Little	Somewhat	Somewhat	Several days	Several days	Several days	Several days	Several days	Several days	Several days	Sometimes
256	Yes	Female	19	North Lebanon	Single	Bachelor's degree	Unemployed		No	Omnivorous (Non vegan/Non vegetarian)			Never tested for vitamin B12	Yes	Nearly every day	Nearly every day	Several days	Nearly every day	More than half of the days	Nearly every day	Several days	More than half of the days	More than half of the days	Moderate	None	Mild	Satisfied	A Little	Not at all Worried	Somewhat	Over half the days	Over half the days	Over half the days	Over half the days	Not at all sure	Nearly every day	Nearly every day	Yes
257	Yes	Female	18	North Lebanon	Single	Bachelor's degree	Unemployed		No	Omnivorous (Non vegan/Non vegetarian)			Never tested for vitamin B12	Yes	Nearly every day	More than half of the days	Nearly every day	Nearly every day	Nearly every day	More than half of the days	More than half of the days	Never	Nearly every day	Severe	Mild	Severe	Satisfied	Much Noticeable	Not at all Worried	Somewhat	Nearly every day	Nearly every day	Nearly every day	Nearly every day	Over half the days	Nearly every day	Nearly every day	Yes
258	Yes	Female	31	Bekaa	Married	Bachelor's degree	Employee	I have a full-time job	Yes	Omnivorous (Non vegan/Non vegetarian)			Never tested for vitamin B12	Yes	More than half of the days	Several days	Several days	Nearly every day	Nearly every day	More than half of the days	More than half of the days	More than half of the days	Never	Moderate	Moderate	Very severe	Dissatisfied	Not at all Noticeable	A Little	A Little	Over half the days	Several days	Several days	Over half the days	Over half the days	Over half the days	Nearly every day	Yes
259	Yes	Male	20	North Lebanon	Single	Bachelor's degree	Employee	I have a full-time job	No	Omnivorous (Non vegan/Non vegetarian)			Never tested for vitamin B12	Yes	Several days	Never	Never	More than half of the days	Never	Never	Never	Never	Never	Mild	None	Moderate	Moderately Satisfied	Much Noticeable	Not at all Worried	Somewhat	Several days	Not at all sure	Over half the days	Several days	Several days	Over half the days	Nearly every day	Yes
260	Yes	Male	35	North Lebanon	Married	Middle school	Employee	I have a full-time job	No	Omnivorous (Non vegan/Non vegetarian)			Never tested for vitamin B12	Yes	Several days	Several days	More than half of the days	Several days	More than half of the days	Several days	More than half of the days	Never	Never	Very severe	Severe	Moderate	Dissatisfied	Not at all Noticeable	A Little	Much	Nearly every day	Several days	Over half the days	Nearly every day	Over half the days	Nearly every day	Not at all sure	Yes
261	Yes	Female	76	North Lebanon	Single	Secondary	Retired		No	Omnivorous (Non vegan/Non vegetarian)			Never tested for vitamin B12	Yes	Never	Several days	Never	More than half of the days	Several days	Never	More than half of the days	Never	Never	None	Moderate	None	Moderately Satisfied	Not at all Noticeable	Not at all Worried	A Little	Several days	Not at all sure	Not at all sure	Not at all sure	Several days	Over half the days	Not at all sure	Yes
262	Yes	Female	19	North Lebanon	Single	Bachelor's degree	Unemployed		No	Omnivorous (Non vegan/Non vegetarian)			Never tested for vitamin B12	Yes	More than half of the days	Several days	More than half of the days	More than half of the days	More than half of the days	Never	Never	More than half of the days	Never	Moderate	Mild	Mild	Moderately Satisfied	Somewhat	A Little	Much	Over half the days	Not at all sure	Not at all sure	Not at all sure	Not at all sure	Several days	Not at all sure	Yes
263	Yes	Female	19	Bekaa	Single	Bachelor's degree	Unemployed		Yes	Omnivorous (Non vegan/Non vegetarian)			Never tested for vitamin B12	Yes	Several days	More than half of the days	Several days	More than half of the days	More than half of the days	More than half of the days	More than half of the days	More than half of the days	More than half of the days	Mild	Moderate	Moderate	Very Satisfied	Much Noticeable	A Little	Somewhat	Several days	Several days	Several days	Not at all sure	Not at all sure	Several days	Not at all sure	Yes
264	Yes	Female	46	Beirut	Married	Bachelor's degree	Employee	I have a full-time job	No	Omnivorous (Non vegan/Non vegetarian)			Never tested for vitamin B12	Yes	More than half of the days	More than half of the days	More than half of the days	More than half of the days	More than half of the days	More than half of the days	Several days	Never	Never	Mild	Moderate	Moderate	Moderately Satisfied	A Little	A Little	Somewhat	Over half the days	Several days	Several days	Nearly every day	Over half the days	Nearly every day	Over half the days	Yes
265	Yes	Female	18	Nabatieh	Single	Bachelor's degree	Unemployed		No	Omnivorous (Non vegan/Non vegetarian)			Never tested for vitamin B12	Yes	Never	Never	Never	Never	More than half of the days	More than half of the days	More than half of the days	Never	Never	None	None	None	Moderately Satisfied	Not at all Noticeable	Not at all Worried	Not at all Interfering	Several days	Not at all sure	Not at all sure	Not at all sure	Not at all sure	Not at all sure	Over half the days	Yes
266	Yes	Female	18	South Lebanon	Single	Bachelor's degree	Unemployed		No	Omnivorous (Non vegan/Non vegetarian)			Never tested for vitamin B12	Yes	Nearly every day	More than half of the days	Several days	More than half of the days	More than half of the days	Several days	More than half of the days	Never	More than half of the days	Moderate	Mild	Moderate	Moderately Satisfied	Not at all Noticeable	A Little	Somewhat	Several days	Several days	Several days	Several days	Not at all sure	Over half the days	Over half the days	Yes
267	Yes	Female	60	Mount Lebanon	Single	Bachelor's degree	Employee	I have a full-time job	No	Omnivorous (Non vegan/Non vegetarian)			Never tested for vitamin B12	Yes	More than half of the days	More than half of the days	More than half of the days	More than half of the days	Several days	More than half of the days	More than half of the days	Nearly every day	Several days	Moderate	Moderate	Moderate	Very Dissatisfied	Not at all Noticeable	Somewhat	Much	Over half the days	Over half the days	Over half the days	Over half the days	Over half the days	Over half the days	Over half the days	Yes
268	Yes	Female	61	North Lebanon	Married	Bachelor's degree	Employee	I have a full-time job	No	Omnivorous (Non vegan/Non vegetarian)			Never tested for vitamin B12	Yes	More than half of the days	More than half of the days	Several days	More than half of the days	More than half of the days	Several days	Several days	Never	Never	Mild	Mild	None	Satisfied	Not at all Noticeable	Not at all Worried	Not at all Interfering	Over half the days	Over half the days	Over half the days	Several days	Several days	Several days	Over half the days	Yes
269	Yes	Female	18	North Lebanon	Single	Bachelor's degree	Unemployed		No	Omnivorous (Non vegan/Non vegetarian)			Never tested for vitamin B12	Yes	More than half of the days	Several days	More than half of the days	Several days	Several days	Nearly every day	Several days	Several days	Never	Moderate	Mild	None	Dissatisfied	Not at all Noticeable	Somewhat	Much	Over half the days	Several days	Several days	Nearly every day	Several days	Nearly every day	Several days	Yes
270	Yes	Female	23	North Lebanon	Single	Bachelor's degree	Unemployed		No	Omnivorous (Non vegan/Non vegetarian)			Never tested for vitamin B12	Yes	Several days	Nearly every day	Nearly every day	More than half of the days	Nearly every day	Never	Never	Several days	Never	Very severe	Severe	Mild	Satisfied	Somewhat	Somewhat	Much	Several days	Not at all sure	Not at all sure	Several days	Several days	Nearly every day	Several days	Yes
271	Yes	Female	23	North Lebanon	Married	Bachelor's degree	Unemployed		No	Omnivorous (Non vegan/Non vegetarian)			Never tested for vitamin B12	Yes	Several days	Nearly every day	Nearly every day	Nearly every day	Nearly every day	Nearly every day	Several days	More than half of the days	More than half of the days	Severe	Severe	Moderate	Dissatisfied	Somewhat	Much	Very Much Interfering	Over half the days	Over half the days	Over half the days	Over half the days	Nearly every day	Over half the days	Several days	Yes
272	Yes	Female	22	Akkar	Single	Bachelor's degree	Unemployed		No	Omnivorous (Non vegan/Non vegetarian)			Never tested for vitamin B12	Yes	Several days	Several days	Several days	More than half of the days	More than half of the days	Several days	Several days	Several days	Several days	Mild	Mild	Moderate	Moderately Satisfied	A Little	Somewhat	Much	Nearly every day	Several days	Over half the days	Several days	Several days	Over half the days	Several days	Yes
273	Yes	Female	29	Mount Lebanon	Married	Bachelor's degree	Employee	I have a part-time job	No	Omnivorous (Non vegan/Non vegetarian)			Never tested for vitamin B12	Yes	Several days	Several days	More than half of the days	More than half of the days	Never	Several days	Several days	Several days	Never	None	None	None	Dissatisfied	Somewhat	Somewhat	Much	Over half the days	Over half the days	Over half the days	Over half the days	Over half the days	Several days	Several days	Yes
274	Yes	Female	60	North Lebanon	Married	Secondary	Employee	I have a part-time job	No	Omnivorous (Non vegan/Non vegetarian)			Never tested for vitamin B12	Yes	Never	Never	Several days	Several days	Several days	Never	More than half of the days	Several days	Never	Moderate	Mild	Mild	Moderately Satisfied	A Little	Not at all Worried	A Little	Several days	Not at all sure	Not at all sure	Several days	Several days	Several days	Several days	Yes
275	Yes	Male	26	North Lebanon	Single	Secondary	Unemployed		No	Vegan/vegetarian	I am vegan (I do not eat any animal-derived food)	22	Yes, I have vitamin B12 deficiency	No	Several days	Several days	Never	Never	Never	Never	Never	Never	Never	Mild	None	None	Moderately Satisfied	Somewhat	Not at all Worried	Not at all Interfering	Several days	Several days	Several days	Several days	Not at all sure	Not at all sure	Not at all sure	No
276	Yes	Male	27	North Lebanon	Single	Bachelor's degree	Unemployed		No	Omnivorous (Non vegan/Non vegetarian)			Yes, I have vitamin B12 deficiency	No	Several days	Never	Several days	More than half of the days	Nearly every day	Never	Never	Never	Never	None	Severe	None	Very Satisfied	Not at all Noticeable	Not at all Worried	Not at all Interfering	Not at all sure	Not at all sure	Not at all sure	Several days	Over half the days	Not at all sure	Not at all sure	No
277	Yes	Female	23	Mount Lebanon	Single	Bachelor's degree	Employee	I have a part-time job	No	Vegan/vegetarian	I eat dairy products and eggs as animal-derived food	16	Yes, I have vitamin B12 deficiency	No	Never	Several days	Never	Several days	Several days	Never	More than half of the days	Several days	Never	None	Mild	None	Satisfied	A Little	A Little	A Little	Several days	Several days	Several days	Several days	Not at all sure	Over half the days	Not at all sure	No
278	Yes	Female	21	North Lebanon	Single	Bachelor's degree	Unemployed		No	Omnivorous (Non vegan/Non vegetarian)			Yes, I have vitamin B12 deficiency	No	Several days	Several days	More than half of the days	More than half of the days	More than half of the days	Never	Several days	Never	Never	Severe	Severe	Severe	Moderately Satisfied	A Little	Much	Much	Several days	Several days	Several days	Several days	Not at all sure	Over half the days	Not at all sure	No
279	Yes	Female	22	Nabatieh	Single	Secondary	Unemployed		No	Omnivorous (Non vegan/Non vegetarian)			Yes, I have vitamin B12 deficiency	No	Several days	Several days	Nearly every day	More than half of the days	Never	More than half of the days	Nearly every day	Never	Never	Severe	None	Moderate	Very Dissatisfied	Much	Much	Much	Several days	Not at all sure	Not at all sure	Not at all sure	Not at all sure	Several days	Not at all sure	No
280	Yes	Female	20	Beirut	Single	Bachelor's degree	Unemployed		No	Omnivorous (Non vegan/Non vegetarian)			Yes, I have vitamin B12 deficiency	No	Several days	Several days	More than half of the days	Never	Several days	Never	Never	Never	Never	Moderate	Severe	Mild	Dissatisfied	Much	Much	Much	Over half the days	Over half the days	Over half the days	Several days	Several days	Over half the days	Over half the days	No
281	Yes	Female	51	South Lebanon	Married	Bachelor's degree	Unemployed		No	Omnivorous (Non vegan/Non vegetarian)			Yes, I have vitamin B12 deficiency	No	Never	Several days	Several days	Never	More than half of the days	Several days	More than half of the days	Never	Several days	Moderate	Moderate	Severe	Moderately Satisfied	A Little	Not at all Worried	A Little	Not at all sure	Not at all sure	Nearly every day	Several days	Over half the days	Over half the days	Several days	No
282	Yes	Female	37	North Lebanon	Married	Bachelor's degree	Unemployed		No	Vegan/vegetarian	I only eat dairy products as animal-derived food	Nowadays	Yes, I have vitamin B12 deficiency	No	More than half of the days	More than half of the days	More than half of the days	More than half of the days	Several days	Several days	Several days	More than half of the days	Nearly every day	Severe	Moderate	Severe	Moderately Satisfied	Somewhat	Somewhat	Much	Several days	Several days	Several days	Several days	Several days	Several days	Several days	No
283	Yes	Male	28	North Lebanon	Single	Bachelor's degree	Employee	I have a full-time job	No	Vegan/vegetarian	I am vegan (I do not eat any animal-derived food)	26	Yes, I have vitamin B12 deficiency	No	More than half of the days	Nearly every day	Nearly every day	Nearly every day	Nearly every day	More than half of the days	Nearly every day	More than half of the days	Several days	Severe	Severe	Very severe	Very Dissatisfied	Somewhat	Much	Somewhat	Nearly every day	Nearly every day	Nearly every day	Nearly every day	Nearly every day	Over half the days	Nearly every day	Sometimes
284	Yes	Male	23	North Lebanon	Single	Secondary	Unemployed		No	Omnivorous (Non vegan/Non vegetarian)			Yes, I have vitamin B12 deficiency	No	More than half of the days	Never	Never	Never	Never	Never	Several days	Never	More than half of the days	None	None	None	Satisfied	A Little	Not at all Worried	A Little	Several days	Not at all sure	Not at all sure	Not at all sure	Not at all sure	Not at all sure	Not at all sure	Sometimes
285	Yes	Male	57	Mount Lebanon	Married	Bachelor's degree	Retired		No	Omnivorous (Non vegan/Non vegetarian)			Yes, I have vitamin B12 deficiency	No	Never	Never	Never	Several days	Never	Never	Never	Never	Never	None	None	None	Very Satisfied	Not at all Noticeable	Not at all Worried	Not at all Interfering	Several days	Not at all sure	Over half the days	Not at all sure	Not at all sure	Not at all sure	Not at all sure	Sometimes
286	Yes	Female	21	Bekaa	Single	Bachelor's degree	Unemployed		No	Omnivorous (Non vegan/Non vegetarian)			Yes, I have vitamin B12 deficiency	No	Several days	Nearly every day	Several days	More than half of the days	Never	Nearly every day	More than half of the days	Never	Never	Moderate	None	None	Satisfied	Not at all Noticeable	Not at all Worried	Not at all Interfering	Not at all sure	Several days	Several days	Not at all sure	Not at all sure	Several days	Not at all sure	Sometimes
287	Yes	Female	19	Baalbeck-Hermel	Single	Bachelor's degree	Unemployed		No	Omnivorous (Non vegan/Non vegetarian)			Yes, I have vitamin B12 deficiency	No	More than half of the days	Several days	More than half of the days	Several days	Several days	Never	Never	Never	Never	Severe	Mild	Mild	Dissatisfied	A Little	A Little	Somewhat	Several days	Over half the days	Over half the days	Not at all sure	Several days	Several days	Not at all sure	Sometimes
288	Yes	Female	41	Mount Lebanon	Married	Bachelor's degree	Employee	I have a part-time job	No	Omnivorous (Non vegan/Non vegetarian)			Yes, I have vitamin B12 deficiency	No	Several days	Several days	Never	More than half of the days	Never	Several days	Never	Never	Never	None	Moderate	Mild	Satisfied	Somewhat	Not at all Worried	Somewhat	Several days	Several days	Several days	Not at all sure	Several days	Several days	Not at all sure	Sometimes
289	Yes	Male	62	Bekaa	Married	Bachelor's degree	Retired		No	Omnivorous (Non vegan/Non vegetarian)			Yes, I have vitamin B12 deficiency	No	Several days	Several days	Nearly every day	More than half of the days	More than half of the days	More than half of the days	More than half of the days	Never	Never	Severe	Moderate	None	Very Dissatisfied	Much	Very Much Worried	Very Much Interfering	Nearly every day	Nearly every day	Nearly every day	Nearly every day	Over half the days	Nearly every day	Over half the days	Sometimes
290	Yes	Female	18	Mount Lebanon	Single	Bachelor's degree	Employee	I have a full-time job	No	Omnivorous (Non vegan/Non vegetarian)			Yes, I have vitamin B12 deficiency	No	More than half of the days	Nearly every day	Several days	Nearly every day	Never	Nearly every day	Nearly every day	More than half of the days	More than half of the days	Moderate	None	None	Moderately Satisfied	Somewhat	Not at all Worried	Very Much Interfering	Over half the days	Over half the days	Over half the days	Nearly every day	Over half the days	Nearly every day	Over half the days	Sometimes
291	Yes	Female	33	North Lebanon	Married	Bachelor's degree	Employee	I have a part-time job	Yes	Vegan/vegetarian	I only eat eggs as animal-derived food	From adolescence	Yes, I have vitamin B12 deficiency	No	More than half of the days	Nearly every day	Nearly every day	More than half of the days	More than half of the days	More than half of the days	More than half of the days	More than half of the days	More than half of the days	Severe	Severe	Severe	Very Dissatisfied	Much	Very Much Worried	Very Much Interfering	Nearly every day	Nearly every day	Nearly every day	Nearly every day	Over half the days	Over half the days	Over half the days	Sometimes
292	Yes	Female	22	Mount Lebanon	Single	Bachelor's degree	Employee	I have a part-time job	Yes	Omnivorous (Non vegan/Non vegetarian)			Yes, I have vitamin B12 deficiency	No	More than half of the days	More than half of the days	More than half of the days	More than half of the days	Nearly every day	Nearly every day	More than half of the days	Several days	More than half of the days	Severe	Moderate	Severe	Dissatisfied	Somewhat	A Little	Much	Over half the days	Over half the days	Over half the days	Several days	Several days	Over half the days	Over half the days	Sometimes
293	Yes	Female	38	North Lebanon	Single	Middle school	Unemployed		No	Omnivorous (Non vegan/Non vegetarian)			Yes, I have vitamin B12 deficiency	No	Nearly every day	Nearly every day	Nearly every day	Nearly every day	More than half of the days	Nearly every day	Nearly every day	More than half of the days	Nearly every day	Very severe	Severe	Severe	Very Dissatisfied	Not at all Noticeable	Somewhat	Much	Nearly every day	Over half the days	Over half the days	Over half the days	Over half the days	Nearly every day	Several days	Sometimes
294	Yes	Female	21	Akkar	Single	Bachelor's degree	Unemployed		No	Omnivorous (Non vegan/Non vegetarian)			Yes, I have vitamin B12 deficiency	No	Several days	Several days	Nearly every day	More than half of the days	Nearly every day	Several days	Never	Never	Never	Very severe	None	Severe	Very Dissatisfied	Somewhat	Somewhat	Much	Nearly every day	Over half the days	Over half the days	Nearly every day	Several days	Nearly every day	Several days	Sometimes
295	Yes	Male	57	Nabatieh	Married	Bachelor's degree	Employee	I have a full-time job	No	Omnivorous (Non vegan/Non vegetarian)			Yes, I have vitamin B12 deficiency	No	Never	Several days	Several days	Several days	Never	Never	Never	Never	Never	Mild	None	Mild	Satisfied	A Little	Not at all Worried	Much	Several days	Several days	Several days	Not at all sure	Not at all sure	Not at all sure	Several days	Sometimes
296	Yes	Female	19	North Lebanon	Single	Bachelor's degree	Employee	I have a part-time job	No	Omnivorous (Non vegan/Non vegetarian)			Yes, I have vitamin B12 deficiency	No	Never	More than half of the days	Nearly every day	More than half of the days	Nearly every day	Never	Never	Never	Several days	Severe	Severe	Severe	Dissatisfied	Not at all Noticeable	Very Much Worried	Much	Nearly every day	Nearly every day	Nearly every day	Nearly every day	Not at all sure	Several days	Several days	Sometimes
297	Yes	Female	24	North Lebanon	Single	Bachelor's degree	Employee	I have a full-time job	Yes	Omnivorous (Non vegan/Non vegetarian)			Yes, I have vitamin B12 deficiency	No	Several days	Several days	Several days	More than half of the days	Several days	Several days	Several days	Never	Never	Mild	Mild	None	Moderately Satisfied	Somewhat	A Little	Much	Several days	Several days	Several days	Several days	Not at all sure	Several days	Several days	Sometimes
298	Yes	Female	18	Beirut	Single	Secondary	Unemployed		No	Omnivorous (Non vegan/Non vegetarian)			Yes, I have vitamin B12 deficiency	No	More than half of the days	More than half of the days	Several days	More than half of the days	Several days	Several days	Several days	More than half of the days	Never	Mild	Mild	Moderate	Moderately Satisfied	Somewhat	Somewhat	Somewhat	Several days	Not at all sure	Over half the days	Several days	Several days	Several days	Several days	Sometimes
299	Yes	Female	22	Beirut	Single	Bachelor's degree	Unemployed		No	Omnivorous (Non vegan/Non vegetarian)			Yes, I have vitamin B12 deficiency	No	Several days	More than half of the days	Several days	Several days	Several days	Several days	Several days	Never	Never	Mild	Mild	Very severe	Satisfied	Not at all Noticeable	A Little	Somewhat	Over half the days	Several days	Several days	Several days	Several days	Several days	Several days	Sometimes
300	Yes	Female	36	North Lebanon	Married	Middle school	Unemployed		No	Omnivorous (Non vegan/Non vegetarian)			Yes, I have vitamin B12 deficiency	No	Several days	Several days	Several days	Several days	Several days	Several days	Several days	Several days	Several days	Mild	Mild	None	Moderately Satisfied	Much	Somewhat	Much	Several days	Several days	Several days	Several days	Several days	Several days	Several days	Sometimes
301	Yes	Female	24	Akkar	Single	Bachelor's degree	Unemployed		No	Vegan/vegetarian	I eat dairy products and eggs as animal-derived food	20	Yes, I have vitamin B12 deficiency	No	Nearly every day	Nearly every day	Several days	Nearly every day	Never	Nearly every day	Nearly every day	Nearly every day	Never	Mild	None	None	Moderately Satisfied	A Little	Not at all Worried	A Little	Nearly every day	Nearly every day	Nearly every day	Nearly every day	Nearly every day	Nearly every day	Nearly every day	Yes
302	Yes	Male	22	North Lebanon	Single	Bachelor's degree	Employee	I have a full-time job	No	Omnivorous (Non vegan/Non vegetarian)			Yes, I have vitamin B12 deficiency	No	Nearly every day	More than half of the days	Nearly every day	More than half of the days	More than half of the days	More than half of the days	More than half of the days	Several days	More than half of the days	Moderate	Moderate	Moderate	Very Dissatisfied	Somewhat	Much	Very Much Interfering	Nearly every day	Nearly every day	Nearly every day	Nearly every day	Nearly every day	Nearly every day	Nearly every day	Yes
303	Yes	Female	22	South Lebanon	Single	Bachelor's degree	Unemployed		No	Omnivorous (Non vegan/Non vegetarian)			Yes, I have vitamin B12 deficiency	No	Nearly every day	More than half of the days	Several days	More than half of the days	Several days	Several days	Nearly every day	Never	Several days	Severe	Severe	Moderate	Moderately Satisfied	Not at all Noticeable	A Little	Somewhat	Nearly every day	Nearly every day	Nearly every day	Several days	Nearly every day	Nearly every day	Nearly every day	Yes
304	Yes	Female	20	Akkar	Single	Secondary	Unemployed		Yes	Omnivorous (Non vegan/Non vegetarian)			Yes, I have vitamin B12 deficiency	No	Nearly every day	Nearly every day	Nearly every day	More than half of the days	More than half of the days	Several days	Never	Never	More than half of the days	Very severe	Very severe	Severe	Very Dissatisfied	Somewhat	Much	Much	Nearly every day	Nearly every day	Nearly every day	Nearly every day	Over half the days	Nearly every day	Nearly every day	Yes
305	Yes	Female	21	Mount Lebanon	Single	Bachelor's degree	Unemployed		No	Omnivorous (Non vegan/Non vegetarian)			Yes, I have vitamin B12 deficiency	No	More than half of the days	More than half of the days	Several days	More than half of the days	Several days	Never	Nearly every day	Never	Never	Mild	None	Moderate	Moderately Satisfied	Somewhat	Not at all Worried	Very Much Interfering	Over half the days	Over half the days	Over half the days	Over half the days	Several days	Nearly every day	Nearly every day	Yes
306	Yes	Female	24	North Lebanon	Single	Bachelor's degree	Unemployed		No	Omnivorous (Non vegan/Non vegetarian)			Yes, I have vitamin B12 deficiency	No	More than half of the days	More than half of the days	Nearly every day	Nearly every day	Nearly every day	More than half of the days	Nearly every day	Never	Several days	Moderate	Moderate	Mild	Dissatisfied	Very Much Noticeable	Somewhat	Much	Over half the days	Over half the days	Over half the days	Nearly every day	Several days	Not at all sure	Nearly every day	Yes
307	Yes	Female	19	North Lebanon	Single	Bachelor's degree	Unemployed		No	Omnivorous (Non vegan/Non vegetarian)			Yes, I have vitamin B12 deficiency	No	Several days	Several days	Several days	Several days	Never	Never	More than half of the days	Never	Several days	Severe	Moderate	Mild	Dissatisfied	Very Much Noticeable	Somewhat	Somewhat	Over half the days	Several days	Several days	Not at all sure	Not at all sure	Not at all sure	Not at all sure	Yes
308	Yes	Male	18	North Lebanon	Single	Bachelor's degree	Employee	I have a part-time job	No	Vegan/vegetarian	I eat dairy products and eggs as animal-derived food	17	Yes, I have vitamin B12 deficiency	No	Several days	Several days	More than half of the days	Never	More than half of the days	Several days	Several days	Several days	Never	Mild	Mild	Moderate	Dissatisfied	Somewhat	Somewhat	Somewhat	Over half the days	Several days	Several days	Over half the days	Several days	Over half the days	Not at all sure	Yes
309	Yes	Female	18	North Lebanon	Single	Bachelor's degree	Unemployed		No	Omnivorous (Non vegan/Non vegetarian)			Yes, I have vitamin B12 deficiency	No	Several days	Several days	More than half of the days	Several days	Several days	Never	Never	Never	Never	Moderate	None	None	Dissatisfied	Somewhat	Much	A Little	Several days	Not at all sure	Not at all sure	Not at all sure	Not at all sure	Several days	Not at all sure	Yes
310	Yes	Female	20	North Lebanon	Single	Bachelor's degree	Unemployed		Yes	Omnivorous (Non vegan/Non vegetarian)			Yes, I have vitamin B12 deficiency	No	Nearly every day	Nearly every day	Nearly every day	Nearly every day	Nearly every day	Several days	Never	Never	Never	Moderate	None	None	Dissatisfied	Much	Not at all Worried	A Little	Nearly every day	Nearly every day	Nearly every day	Over half the days	Not at all sure	Nearly every day	Over half the days	Yes
311	Yes	Female	19	North Lebanon	Single	Bachelor's degree	Employee	I have a part-time job	No	Omnivorous (Non vegan/Non vegetarian)			Yes, I have vitamin B12 deficiency	No	More than half of the days	More than half of the days	More than half of the days	More than half of the days	Several days	More than half of the days	Several days	Several days	Never	None	None	Moderate	Satisfied	Somewhat	Not at all Worried	Somewhat	Over half the days	Over half the days	Over half the days	Several days	Not at all sure	Over half the days	Over half the days	Yes
312	Yes	Female	50	Mount Lebanon	Single	Bachelor's degree	Employee	I have a full-time job	No	Omnivorous (Non vegan/Non vegetarian)			Yes, I have vitamin B12 deficiency	No	More than half of the days	More than half of the days	Nearly every day	More than half of the days	More than half of the days	Nearly every day	Nearly every day	Several days	More than half of the days	Very severe	Severe	Severe	Very Dissatisfied	Somewhat	Much	Much	Over half the days	Over half the days	Over half the days	Nearly every day	Over half the days	Over half the days	Over half the days	Yes
313	Yes	Male	22	North Lebanon	Single	Bachelor's degree	Unemployed		No	Omnivorous (Non vegan/Non vegetarian)			Yes, I have vitamin B12 deficiency	No	More than half of the days	More than half of the days	Several days	More than half of the days	More than half of the days	More than half of the days	More than half of the days	Never	More than half of the days	Moderate	Moderate	Moderate	Moderately Satisfied	Very Much Noticeable	Much	Much	Over half the days	Over half the days	Over half the days	Over half the days	Over half the days	Over half the days	Over half the days	Yes
314	Yes	Female	40	Bekaa	Single	Bachelor's degree	Employee	I have a full-time job	No	Omnivorous (Non vegan/Non vegetarian)			Yes, I have vitamin B12 deficiency	No	Never	Several days	Nearly every day	Nearly every day	Nearly every day	Never	Never	Several days	Never	Very severe	Very severe	Very severe	Dissatisfied	Somewhat	A Little	Somewhat	Several days	Several days	Several days	Nearly every day	Over half the days	Nearly every day	Several days	Yes
315	Yes	Male	27	Mount Lebanon	Single	Bachelor's degree	Employee	I have a full-time job	No	Vegan/vegetarian	I am vegan (I do not eat any animal-derived food)	25	Yes, I have vitamin B12 deficiency	No	Nearly every day	More than half of the days	Several days	More than half of the days	Several days	Never	Several days	More than half of the days	Never	Mild	Moderate	Mild	Satisfied	A Little	Not at all Worried	A Little	Over half the days	Several days	Several days	Over half the days	Over half the days	Nearly every day	Several days	Yes
316	Yes	Female	21	Mount Lebanon	Single	Bachelor's degree	Unemployed		No	Omnivorous (Non vegan/Non vegetarian)			Yes, I have vitamin B12 deficiency	No	More than half of the days	Nearly every day	Never	More than half of the days	More than half of the days	Nearly every day	More than half of the days	Several days	Several days	Mild	Moderate	None	Satisfied	Not at all Noticeable	Not at all Worried	A Little	Nearly every day	Over half the days	Over half the days	Several days	Not at all sure	Over half the days	Several days	Yes
317	Yes	Male	21	North Lebanon	Single	Bachelor's degree	Unemployed		No	Omnivorous (Non vegan/Non vegetarian)			Yes, I have vitamin B12 deficiency	No	Several days	Several days	Never	Several days	Several days	Several days	Several days	Never	Several days	None	Moderate	None	Very Satisfied	Somewhat	Not at all Worried	Somewhat	Several days	Several days	Several days	Several days	Several days	Over half the days	Several days	Yes
318	Yes	Male	62	North Lebanon	Married	Bachelor's degree	Retired		No	Omnivorous (Non vegan/Non vegetarian)			Yes, I have vitamin B12 deficiency	No	Several days	More than half of the days	Several days	Several days	Several days	Several days	Several days	Several days	Never	Mild	Mild	Mild	Satisfied	Not at all Noticeable	Not at all Worried	Not at all Interfering	Not at all sure	Several days	Several days	Several days	Several days	Several days	Several days	Yes
319	Yes	Female	25	Mount Lebanon	Single	Bachelor's degree	Unemployed		No	Vegan/vegetarian	I am vegan (I do not eat any animal-derived food)	20	Yes, I have vitamin B12 deficiency	Yes	More than half of the days	More than half of the days	Nearly every day	Nearly every day	Nearly every day	Nearly every day	Nearly every day	Nearly every day	Nearly every day	Moderate	Moderate	Moderate	Dissatisfied	Not at all Noticeable	Somewhat	Much	Not at all sure	Not at all sure	Nearly every day	Several days	Not at all sure	Several days	Nearly every day	No
320	Yes	Male	62	Mount Lebanon	Married	Bachelor's degree	Retired		No	Omnivorous (Non vegan/Non vegetarian)			Yes, I have vitamin B12 deficiency	Yes	Never	Never	More than half of the days	Never	Never	Never	Never	Never	Never	Mild	Mild	None	Moderately Satisfied	Not at all Noticeable	Somewhat	Not at all Interfering	Not at all sure	Not at all sure	Not at all sure	Not at all sure	Not at all sure	Not at all sure	Not at all sure	No
321	Yes	Female	20	Nabatieh	Single	Bachelor's degree	Employee	I have a part-time job	No	Vegan/vegetarian	I eat dairy products and eggs as animal-derived food	15	Yes, I have vitamin B12 deficiency	Yes	Several days	More than half of the days	Never	More than half of the days	Never	More than half of the days	More than half of the days	Never	Never	None	None	None	Satisfied	Not at all Noticeable	Not at all Worried	Not at all Interfering	Nearly every day	Several days	Several days	Over half the days	Not at all sure	Over half the days	Not at all sure	No
322	Yes	Female	24	North Lebanon	Single	Bachelor's degree	Employee	I have a part-time job	No	Omnivorous (Non vegan/Non vegetarian)			Yes, I have vitamin B12 deficiency	Yes	More than half of the days	More than half of the days	Never	More than half of the days	Nearly every day	Never	More than half of the days	More than half of the days	More than half of the days	Moderate	None	None	Moderately Satisfied	A Little	Not at all Worried	Not at all Interfering	Not at all sure	Nearly every day	Nearly every day	Over half the days	Several days	Over half the days	Not at all sure	No
323	Yes	Female	22	South Lebanon	Single	Bachelor's degree	Unemployed		No	Omnivorous (Non vegan/Non vegetarian)			Yes, I have vitamin B12 deficiency	Yes	Several days	Several days	Several days	Several days	Several days	Never	Never	Never	Never	Mild	None	Mild	Moderately Satisfied	Not at all Noticeable	Not at all Worried	Somewhat	Several days	Several days	Several days	Not at all sure	Several days	Several days	Not at all sure	No
324	Yes	Male	22	Akkar	Single	Bachelor's degree	Employee	I have a part-time job	No	Omnivorous (Non vegan/Non vegetarian)			Yes, I have vitamin B12 deficiency	Yes	More than half of the days	More than half of the days	Nearly every day	More than half of the days	Several days	More than half of the days	More than half of the days	More than half of the days	Several days	Moderate	Mild	Moderate	Dissatisfied	Somewhat	Somewhat	A Little	Several days	Over half the days	Over half the days	Over half the days	Nearly every day	Over half the days	Over half the days	No
325	Yes	Female	22	Mount Lebanon	Single	Bachelor's degree	Employee	I have a full-time job	No	Vegan/vegetarian	I am vegan (I do not eat any animal-derived food)	19	Yes, I have vitamin B12 deficiency	Yes	Never	Several days	More than half of the days	More than half of the days	Several days	Nearly every day	More than half of the days	More than half of the days	Never	Moderate	Moderate	Moderate	Dissatisfied	A Little	Not at all Worried	A Little	Nearly every day	Nearly every day	Nearly every day	Over half the days	Over half the days	Over half the days	Over half the days	No
326	Yes	Female	20	Beirut	Single	Bachelor's degree	Unemployed		No	Omnivorous (Non vegan/Non vegetarian)			Yes, I have vitamin B12 deficiency	Yes	Several days	Several days	Several days	Never	Several days	Never	Never	Never	Never	Mild	Very severe	None	Dissatisfied	Much	Much	Much	Over half the days	Several days	Several days	Over half the days	Over half the days	Over half the days	Over half the days	No
327	Yes	Female	27	South Lebanon	Single	Bachelor's degree	Unemployed		No	Vegan/vegetarian	I only eat dairy products as animal-derived food	18	Yes, I have vitamin B12 deficiency	Yes	Several days	Several days	More than half of the days	More than half of the days	More than half of the days	More than half of the days	More than half of the days	Several days	Several days	Moderate	Moderate	Moderate	Very Dissatisfied	Much	Much	Much	Nearly every day	Several days	Over half the days	Several days	Not at all sure	Nearly every day	Several days	No
328	Yes	Female	22	Beirut	Single	Bachelor's degree	Unemployed		No	Omnivorous (Non vegan/Non vegetarian)			Yes, I have vitamin B12 deficiency	Yes	Several days	Several days	Several days	Several days	Several days	Several days	Never	Never	Never	Very severe	Very severe	Very severe	Dissatisfied	Somewhat	A Little	A Little	Nearly every day	Nearly every day	Nearly every day	Nearly every day	Nearly every day	Nearly every day	Nearly every day	Sometimes
329	Yes	Female	54	North Lebanon	Married	Secondary	Unemployed		No	Omnivorous (Non vegan/Non vegetarian)			Yes, I have vitamin B12 deficiency	Yes	Several days	Never	Nearly every day	Nearly every day	More than half of the days	Never	Several days	Never	Never	Mild	Moderate	Severe	Moderately Satisfied	A Little	Not at all Worried	Not at all Interfering	Several days	Several days	Several days	Over half the days	Several days	Nearly every day	Nearly every day	Sometimes
330	Yes	Female	23	Nabatieh	Single	Bachelor's degree	Unemployed		No	Omnivorous (Non vegan/Non vegetarian)			Yes, I have vitamin B12 deficiency	Yes	Nearly every day	Nearly every day	Nearly every day	More than half of the days	Nearly every day	Never	Nearly every day	Never	Never	Very severe	None	Very severe	Very Dissatisfied	Somewhat	Somewhat	Very Much Interfering	Nearly every day	Nearly every day	Nearly every day	Nearly every day	Nearly every day	Over half the days	Nearly every day	Sometimes
331	Yes	Female	19	Beirut	Single	Bachelor's degree	Unemployed		No	Vegan/vegetarian	I am vegan (I do not eat any animal-derived food)	14	Yes, I have vitamin B12 deficiency	Yes	Nearly every day	More than half of the days	Nearly every day	Nearly every day	Nearly every day	More than half of the days	More than half of the days	Nearly every day	Several days	Moderate	Severe	None	Satisfied	Somewhat	A Little	Very Much Interfering	Over half the days	Over half the days	Over half the days	Not at all sure	Over half the days	Over half the days	Nearly every day	Sometimes
332	Yes	Female	20	Akkar	Single	Bachelor's degree	Unemployed		No	Omnivorous (Non vegan/Non vegetarian)			Yes, I have vitamin B12 deficiency	Yes	More than half of the days	Several days	Several days	Nearly every day	Nearly every day	Never	More than half of the days	Never	Never	Severe	Mild	None	Moderately Satisfied	A Little	A Little	Very Much Interfering	Nearly every day	Over half the days	Over half the days	Over half the days	Several days	Over half the days	Nearly every day	Sometimes
333	Yes	Female	54	North Lebanon	Married	Secondary	Unemployed		No	Omnivorous (Non vegan/Non vegetarian)			Yes, I have vitamin B12 deficiency	Yes	Several days	Several days	Several days	Nearly every day	Several days	Never	Several days	Never	Never	Moderate	Moderate	Severe	Moderately Satisfied	A Little	Not at all Worried	A Little	Several days	Several days	Several days	Over half the days	Over half the days	Over half the days	Not at all sure	Sometimes
334	Yes	Male	23	Nabatieh	Single	Bachelor's degree	Employee	I have a full-time job	Yes	Omnivorous (Non vegan/Non vegetarian)			Yes, I have vitamin B12 deficiency	Yes	More than half of the days	Nearly every day	More than half of the days	More than half of the days	Several days	More than half of the days	Nearly every day	Several days	More than half of the days	Mild	Severe	Mild	Dissatisfied	A Little	A Little	Very Much Interfering	Several days	Over half the days	Over half the days	Nearly every day	Several days	Over half the days	Not at all sure	Sometimes
335	Yes	Female	36	North Lebanon	Married	Middle school	Unemployed		No	Omnivorous (Non vegan/Non vegetarian)			Yes, I have vitamin B12 deficiency	Yes	More than half of the days	More than half of the days	Several days	Several days	More than half of the days	Several days	Several days	Several days	Several days	Mild	Mild	None	Moderately Satisfied	Much	Somewhat	Much	Several days	Several days	Several days	Several days	Several days	Several days	Not at all sure	Sometimes
336	Yes	Female	23	Mount Lebanon	Single	Bachelor's degree	Unemployed		Yes	Omnivorous (Non vegan/Non vegetarian)			Yes, I have vitamin B12 deficiency	Yes	Nearly every day	More than half of the days	Several days	More than half of the days	More than half of the days	Several days	More than half of the days	Nearly every day	Nearly every day	None	Moderate	Mild	Moderately Satisfied	Somewhat	A Little	Somewhat	Over half the days	Nearly every day	Nearly every day	Over half the days	Not at all sure	Nearly every day	Over half the days	Sometimes
337	Yes	Female	48	Beirut	Single	Bachelor's degree	Employee	I have a full-time job	No	Omnivorous (Non vegan/Non vegetarian)			Yes, I have vitamin B12 deficiency	Yes	Several days	More than half of the days	Never	Several days	Several days	Never	Never	Several days	Never	None	None	None	Satisfied	Not at all Noticeable	Not at all Worried	Not at all Interfering	Several days	Several days	Several days	Several days	Several days	Over half the days	Over half the days	Sometimes
338	Yes	Male	22	North Lebanon	Single	Bachelor's degree	Unemployed		No	Vegan/vegetarian	I eat dairy products and eggs as animal-derived food	19	Yes, I have vitamin B12 deficiency	Yes	Several days	More than half of the days	Several days	Several days	Several days	More than half of the days	More than half of the days	Several days	Never	Mild	None	Mild	Dissatisfied	Somewhat	Somewhat	Much	Over half the days	Several days	Several days	Several days	Not at all sure	Nearly every day	Several days	Sometimes
339	Yes	Female	20	North Lebanon	Single	Bachelor's degree	Unemployed		No	Omnivorous (Non vegan/Non vegetarian)			Yes, I have vitamin B12 deficiency	Yes	More than half of the days	Several days	Nearly every day	Several days	More than half of the days	Never	Never	Several days	Several days	Very severe	Mild	Moderate	Very Dissatisfied	Somewhat	Much	Very Much Interfering	Over half the days	Several days	Several days	Several days	Not at all sure	Over half the days	Several days	Sometimes
340	Yes	Female	19	North Lebanon	Single	Bachelor's degree	Unemployed		No	Vegan/vegetarian	I only eat dairy products as animal-derived food	12 years	Yes, I have vitamin B12 deficiency	Yes	Several days	Several days	Never	More than half of the days	More than half of the days	Several days	Several days	Several days	Never	Mild	None	Moderate	Satisfied	Somewhat	Not at all Worried	Not at all Interfering	Several days	Over half the days	Over half the days	Several days	Several days	Over half the days	Several days	Sometimes
341	Yes	Female	19	Akkar	Single	Bachelor's degree	Unemployed		Yes	Vegan/vegetarian	I only eat dairy products as animal-derived food	18	Yes, I have vitamin B12 deficiency	Yes	Several days	More than half of the days	Several days	More than half of the days	More than half of the days	More than half of the days	Several days	Never	Never	Moderate	Moderate	Severe	Moderately Satisfied	Somewhat	Somewhat	A Little	Nearly every day	Over half the days	Over half the days	Over half the days	Over half the days	Several days	Several days	Sometimes
342	Yes	Female	26	Akkar	Married	Bachelor's degree	Unemployed		No	Omnivorous (Non vegan/Non vegetarian)			Yes, I have vitamin B12 deficiency	Yes	Never	Several days	Never	Several days	Several days	Several days	Several days	Several days	Never	None	None	None	Satisfied	Not at all Noticeable	Not at all Worried	A Little	Several days	Not at all sure	Not at all sure	Several days	Several days	Several days	Several days	Sometimes
343	Yes	Female	21	Bekaa	Single	Bachelor's degree	Unemployed		No	Omnivorous (Non vegan/Non vegetarian)			Yes, I have vitamin B12 deficiency	Yes	Several days	Several days	Several days	Several days	Several days	Several days	Several days	Never	Never	None	None	None	Moderately Satisfied	Somewhat	Somewhat	A Little	Several days	Several days	Several days	Several days	Several days	Several days	Several days	Sometimes
344	Yes	Female	20	North Lebanon	Single	Bachelor's degree	Unemployed		No	Omnivorous (Non vegan/Non vegetarian)			Yes, I have vitamin B12 deficiency	Yes	Several days	Several days	Several days	Several days	Several days	Several days	Several days	Several days	Several days	Moderate	Mild	Mild	Very Dissatisfied	Somewhat	Much	Somewhat	Several days	Several days	Several days	Several days	Several days	Several days	Several days	Sometimes
345	Yes	Female	22	North Lebanon	Married	Bachelor's degree	Unemployed		No	Omnivorous (Non vegan/Non vegetarian)			Yes, I have vitamin B12 deficiency	Yes	Nearly every day	More than half of the days	More than half of the days	More than half of the days	Nearly every day	Nearly every day	Nearly every day	Nearly every day	More than half of the days	None	None	Very severe	Very Dissatisfied	Much	Somewhat	Somewhat	Nearly every day	Nearly every day	Nearly every day	Nearly every day	Nearly every day	Nearly every day	Nearly every day	Yes
346	Yes	Female	22	North Lebanon	Single	Bachelor's degree	Unemployed		No	Omnivorous (Non vegan/Non vegetarian)			Yes, I have vitamin B12 deficiency	Yes	More than half of the days	More than half of the days	Nearly every day	More than half of the days	Nearly every day	Nearly every day	More than half of the days	More than half of the days	Nearly every day	Severe	Moderate	Mild	Dissatisfied	Somewhat	Somewhat	Much	Nearly every day	Over half the days	Over half the days	Nearly every day	Over half the days	Nearly every day	Nearly every day	Yes
347	Yes	Female	21	Akkar	Single	Bachelor's degree	Employee	I have a part-time job	No	Omnivorous (Non vegan/Non vegetarian)			Yes, I have vitamin B12 deficiency	Yes	Several days	More than half of the days	Several days	Nearly every day	Nearly every day	More than half of the days	Nearly every day	More than half of the days	Never	Severe	Moderate	None	Moderately Satisfied	Somewhat	Somewhat	Very Much Interfering	Several days	Over half the days	Over half the days	Over half the days	Several days	Nearly every day	Nearly every day	Yes
348	Yes	Female	37	Mount Lebanon	Single	Bachelor's degree	Employee	I have a full-time job	No	Omnivorous (Non vegan/Non vegetarian)			Yes, I have vitamin B12 deficiency	Yes	More than half of the days	Nearly every day	Nearly every day	More than half of the days	More than half of the days	Nearly every day	Nearly every day	Nearly every day	Nearly every day	Mild	Moderate	Moderate	Very Dissatisfied	Somewhat	Very Much Worried	Much	Several days	Over half the days	Over half the days	Over half the days	Not at all sure	Over half the days	Nearly every day	Yes
349	Yes	Male	42	Akkar	Married	Middle school	Employee	I have a full-time job	No	Vegan/vegetarian	I eat dairy products and eggs as animal-derived food		Yes, I have vitamin B12 deficiency	Yes	More than half of the days	More than half of the days	More than half of the days	Nearly every day	More than half of the days	More than half of the days	Nearly every day	Nearly every day	Never	Moderate	Mild	Moderate	Dissatisfied	A Little	Much	Very Much Interfering	Over half the days	Over half the days	Over half the days	Over half the days	Over half the days	Over half the days	Nearly every day	Yes
350	Yes	Female	24	North Lebanon	Single	Bachelor's degree	Employee	I have a part-time job	No	Omnivorous (Non vegan/Non vegetarian)			Yes, I have vitamin B12 deficiency	Yes	More than half of the days	Nearly every day	More than half of the days	More than half of the days	Several days	Nearly every day	More than half of the days	Several days	More than half of the days	Mild	Mild	Mild	Moderately Satisfied	Much	Somewhat	Very Much Interfering	Nearly every day	Nearly every day	Nearly every day	Over half the days	Several days	Over half the days	Nearly every day	Yes
351	Yes	Female	37	South Lebanon	Married	Bachelor's degree	Employee	I have a full-time job	No	Omnivorous (Non vegan/Non vegetarian)			Yes, I have vitamin B12 deficiency	Yes	More than half of the days	Nearly every day	Several days	Several days	Several days	Nearly every day	Several days	Several days	Never	Mild	Moderate	Moderate	Moderately Satisfied	Not at all Noticeable	A Little	A Little	Nearly every day	Nearly every day	Nearly every day	Nearly every day	Nearly every day	Several days	Nearly every day	Yes
352	Yes	Male	23	Nabatieh	Single	Bachelor's degree	Unemployed		Yes	Omnivorous (Non vegan/Non vegetarian)			Yes, I have vitamin B12 deficiency	Yes	Several days	Several days	Never	Several days	Never	More than half of the days	Several days	Never	Several days	Mild	None	None	Moderately Satisfied	Somewhat	Somewhat	A Little	Over half the days	Several days	Several days	Several days	Several days	Several days	Not at all sure	Yes
353	Yes	Female	23	Baalbeck-Hermel	Single	Bachelor's degree	Employee	I have a full-time job	No	Omnivorous (Non vegan/Non vegetarian)			Yes, I have vitamin B12 deficiency	Yes	Never	Several days	Several days	Several days	Several days	More than half of the days	More than half of the days	More than half of the days	Never	Mild	Severe	Severe	Moderately Satisfied	Somewhat	A Little	A Little	Several days	Several days	Several days	Several days	Several days	Several days	Not at all sure	Yes
354	Yes	Female	23	Mount Lebanon	Single	Bachelor's degree	Unemployed		No	Vegan/vegetarian	I eat dairy products and eggs as animal-derived food	20	Yes, I have vitamin B12 deficiency	Yes	More than half of the days	More than half of the days	More than half of the days	Several days	More than half of the days	Several days	Nearly every day	More than half of the days	Several days	Mild	None	Mild	Moderately Satisfied	A Little	A Little	A Little	Over half the days	Over half the days	Over half the days	Over half the days	Nearly every day	Nearly every day	Over half the days	Yes
355	Yes	Male	91	Bekaa	Married	Middle school	Retired		No	Omnivorous (Non vegan/Non vegetarian)			Yes, I have vitamin B12 deficiency	Yes	Several days	Several days	Never	Nearly every day	More than half of the days	Several days	Several days	More than half of the days	Never	Mild	Mild	None	Moderately Satisfied	Somewhat	A Little	Somewhat	Nearly every day	Over half the days	Over half the days	Over half the days	Over half the days	Nearly every day	Over half the days	Yes
356	Yes	Female	21	Akkar	Single	Bachelor's degree	Unemployed		No	Omnivorous (Non vegan/Non vegetarian)			Yes, I have vitamin B12 deficiency	Yes	Several days	More than half of the days	More than half of the days	Nearly every day	More than half of the days	More than half of the days	Several days	More than half of the days	Nearly every day	Mild	Mild	Moderate	Moderately Satisfied	Somewhat	Much	Much	Over half the days	Several days	Several days	Nearly every day	Several days	Over half the days	Over half the days	Yes
357	Yes	Male	52	Bekaa	Single	Bachelor's degree	Employee	I have a full-time job	No	Vegan/vegetarian	I only eat dairy products as animal-derived food	2	Yes, I have vitamin B12 deficiency	Yes	Several days	Several days	More than half of the days	More than half of the days	Several days	Several days	More than half of the days	Never	Never	Mild	Moderate	Severe	Moderately Satisfied	A Little	A Little	A Little	Several days	Over half the days	Over half the days	Over half the days	Several days	Over half the days	Over half the days	Yes
358	Yes	Female	21	North Lebanon	Single	Bachelor's degree	Unemployed		No	Omnivorous (Non vegan/Non vegetarian)			Yes, I have vitamin B12 deficiency	Yes	Several days	More than half of the days	More than half of the days	Several days	More than half of the days	Several days		Never	Several days	Mild	Mild	None	Dissatisfied	Somewhat	Much	Much	Over half the days	Several days	Several days	Several days	Several days	Over half the days	Over half the days	Yes
359	Yes	Male	44	North Lebanon	Married	Bachelor's degree	Employee	I have a full-time job	No	Omnivorous (Non vegan/Non vegetarian)			Yes, I have vitamin B12 deficiency	Yes	Nearly every day	Nearly every day	Nearly every day	Nearly every day	Nearly every day	Several days	Nearly every day	Several days	Several days	Severe	Severe	Severe	Dissatisfied	Much	Somewhat	Much	Nearly every day	Over half the days	Over half the days	Nearly every day	Several days	Several days	Over half the days	Yes
360	Yes	Female	28	Mount Lebanon	Single	Bachelor's degree	Employee	I have a part-time job	No	Vegan/vegetarian	I am vegan (I do not eat any animal-derived food)	25	Yes, I have vitamin B12 deficiency	Yes	More than half of the days	Several days	More than half of the days	More than half of the days	Several days	Never	More than half of the days	Several days	Several days	Moderate	Moderate	Mild	Moderately Satisfied	A Little	A Little	A Little	Nearly every day	Over half the days	Over half the days	Nearly every day	Over half the days	Nearly every day	Several days	Yes
361	Yes	Female	47	Beirut	Married	Bachelor's degree	Employee	I have a part-time job	No	Omnivorous (Non vegan/Non vegetarian)			Yes, I have vitamin B12 deficiency	Yes	Several days	Several days	Several days	Several days	Never	Never	Several days	Never	Never	Mild	Mild	None	Moderately Satisfied	A Little	A Little	A Little	Not at all sure	Several days	Several days	Not at all sure	Not at all sure	Not at all sure	Several days	Yes
362	Yes	Female	34	North Lebanon	Married	Bachelor's degree	Unemployed		No	Omnivorous (Non vegan/Non vegetarian)			Yes, I have vitamin B12 deficiency	Yes	Several days	More than half of the days	Never	Several days	Several days	Several days	Several days	Several days	Several days	Mild	Mild	Moderate	Satisfied	Not at all Noticeable	Somewhat	Not at all Interfering	Over half the days	Over half the days	Over half the days	Several days	Several days	Several days	Several days	Yes
363	Yes	Female	29	Beirut	Single	Bachelor's degree	Employee	I have a full-time job	No	Omnivorous (Non vegan/Non vegetarian)			Yes, I have vitamin B12 deficiency	Yes	Several days	Several days	Several days	More than half of the days	Several days	Several days	Several days	More than half of the days	Never	Mild	Mild	None	Moderately Satisfied	Not at all Noticeable	Not at all Worried	A Little	Several days	Several days	Several days	Several days	Several days	Several days	Several days	Yes
364	Yes	Female	54	North Lebanon	Married	Secondary	Unemployed		No	Omnivorous (Non vegan/Non vegetarian)			Yes, I have vitamin B12 deficiency	Yes
365	Yes	Female	27	Bekaa	Married	Bachelor's degree	Employee	I have a full-time job	Yes	Omnivorous (Non vegan/Non vegetarian)			No Vitamin B12 deficiency	No	Several days	More than half of the days	Nearly every day	More than half of the days	More than half of the days	More than half of the days	Several days	Several days	Several days	Moderate	Very severe	Very severe	Moderately Satisfied	Somewhat	A Little	Much	Over half the days	Nearly every day	Nearly every day	Nearly every day	Over half the days	Nearly every day	Nearly every day	No
366	Yes	Male	19	North Lebanon	Single	Bachelor's degree	Unemployed		No	Omnivorous (Non vegan/Non vegetarian)			No Vitamin B12 deficiency	No	More than half of the days	Several days	Nearly every day	Nearly every day	Nearly every day	More than half of the days	Nearly every day	Several days	Several days	Moderate	Very severe	Very severe	Moderately Satisfied	Somewhat	A Little	Much	Nearly every day	Several days	Over half the days	Nearly every day	Nearly every day	Over half the days	Nearly every day	No
367	Yes	Female	24	Mount Lebanon	Single	Bachelor's degree	Unemployed		Yes	Omnivorous (Non vegan/Non vegetarian)			No Vitamin B12 deficiency	No	More than half of the days	More than half of the days	More than half of the days	More than half of the days	More than half of the days	More than half of the days	More than half of the days	Never	Several days	Moderate	Mild	Very severe	Moderately Satisfied	A Little	Much	Somewhat	Over half the days	Over half the days	Over half the days	Over half the days	Several days	Several days	Nearly every day	No
368	Yes	Female	22	Bekaa	Single	Bachelor's degree	Employee	I have a part-time job	No	Omnivorous (Non vegan/Non vegetarian)			No Vitamin B12 deficiency	No	Several days	Several days	Several days	Several days	Several days	Several days	Several days	Several days	Never	Moderate	Moderate	Moderate	Moderately Satisfied	Somewhat	Somewhat	A Little	Nearly every day	Nearly every day	Nearly every day	Nearly every day	Nearly every day	Nearly every day	Not at all sure	No
369	Yes	Male	21	Bekaa	Single	Bachelor's degree	Unemployed		Yes	Omnivorous (Non vegan/Non vegetarian)			No Vitamin B12 deficiency	No	Never	Never	Never	Never	Never	Never	Never	Never	Never	None	None	None	Moderately Satisfied	A Little	A Little	Not at all Interfering	Not at all sure	Not at all sure	Nearly every day	Not at all sure	Not at all sure	Not at all sure	Not at all sure	No
370	Yes	Male	23	Mount Lebanon	Single	Bachelor's degree	Unemployed		Yes	Omnivorous (Non vegan/Non vegetarian)			No Vitamin B12 deficiency	No	Never	Never	Never	Never	Never	Never	Never	Never	Never	None	None	None	Satisfied	Not at all Noticeable	A Little	Not at all Interfering	Not at all sure	Not at all sure	Nearly every day	Not at all sure	Not at all sure	Not at all sure	Not at all sure	No
371	Yes	Male	21	North Lebanon	Single	Bachelor's degree	Unemployed		No	Vegan/vegetarian	I only eat dairy products as animal-derived food	14	No Vitamin B12 deficiency	No	More than half of the days	Never	Nearly every day	Nearly every day	Nearly every day	Never	Several days	Never	Never	Moderate	Moderate	Mild	Very Dissatisfied	Much Noticeable	Not at all Worried	Not at all Interfering	Not at all sure	Not at all sure	Nearly every day	Not at all sure	Not at all sure	Not at all sure	Not at all sure	No
372	Yes	Male	36	North Lebanon	Married	Bachelor's degree	Employee	I have a full-time job	No	Omnivorous (Non vegan/Non vegetarian)			No Vitamin B12 deficiency	No	Never	Never	Never	Never	Nearly every day	Never	Never	Never	Never	None	None	None	Satisfied	Not at all Noticeable	Not at all Worried	Not at all Interfering	Not at all sure	Not at all sure	Not at all sure	Not at all sure	Not at all sure	Not at all sure	Not at all sure	No
373	Yes	Male	69	Mount Lebanon	Married	Bachelor's degree	Retired		No	Omnivorous (Non vegan/Non vegetarian)			No Vitamin B12 deficiency	No	Never	Never	Never	Never	Never	Never	Several days	Never	Never	None	None	None	Satisfied	Not at all Noticeable	Not at all Worried	Not at all Interfering	Not at all sure	Not at all sure	Not at all sure	Not at all sure	Not at all sure	Not at all sure	Not at all sure	No
374	Yes	Male	60	North Lebanon	Married	Secondary	Retired		No	Omnivorous (Non vegan/Non vegetarian)			No Vitamin B12 deficiency	No	Never	Never	Never	Never	Never	Never	Never	Never	Never	None	None	None	Very Satisfied	Not at all Noticeable	Not at all Worried	Not at all Interfering	Not at all sure	Not at all sure	Not at all sure	Not at all sure	Not at all sure	Not at all sure	Not at all sure	No
375	Yes	Female	45	Mount Lebanon	Married	Bachelor's degree	Employee	I have a full-time job	No	Omnivorous (Non vegan/Non vegetarian)			No Vitamin B12 deficiency	No	Never	Never	Never	Never	Never	Never	Never	Never	Never	None	None	None	Very Satisfied	Somewhat	Not at all Worried	Not at all Interfering	Not at all sure	Not at all sure	Not at all sure	Not at all sure	Not at all sure	Not at all sure	Not at all sure	No
376	Yes	Male	40	Mount Lebanon	Married	Bachelor's degree	Employee	I have a full-time job	Yes	Omnivorous (Non vegan/Non vegetarian)			No Vitamin B12 deficiency	No	Never	Several days	Several days	Several days	Several days	Several days	Several days	Never	Never	Mild	Moderate	Mild	Satisfied	Not at all Noticeable	Not at all Worried	A Little	Several days	Not at all sure	Not at all sure	Not at all sure	Not at all sure	Not at all sure	Not at all sure	No
377	Yes	Female	18	Beirut	Single	Secondary	Unemployed		No	Omnivorous (Non vegan/Non vegetarian)			No Vitamin B12 deficiency	No	Several days	Never	Never	Never	Never	Never	Never	Never	Never	None	None	None	Moderately Satisfied	A Little	Not at all Worried	Not at all Interfering	Several days	Not at all sure	Not at all sure	Not at all sure	Not at all sure	Not at all sure	Not at all sure	No
378	Yes	Female	19	Mount Lebanon	Single	Secondary	Employee	I have a part-time job	No	Vegan/vegetarian	I am vegan (I do not eat any animal-derived food)	15	No Vitamin B12 deficiency	No	Never	Never	Several days	Several days	Never	Never	Never	Never	Never	Moderate	Moderate	Mild	Dissatisfied	Somewhat	A Little	Somewhat	Several days	Not at all sure	Over half the days	Not at all sure	Not at all sure	Not at all sure	Not at all sure	No
379	Yes	Female	22	North Lebanon	Single	Bachelor's degree	Unemployed		No	Omnivorous (Non vegan/Non vegetarian)			No Vitamin B12 deficiency	No	Several days	Several days	Nearly every day	Several days	Several days	Never	Never	Never	Never	None	None	Moderate	Moderately Satisfied	A Little	Much	A Little	Several days	Several days	Several days	Not at all sure	Not at all sure	Not at all sure	Not at all sure	No
380	Yes	Male	57	Akkar	Married	Bachelor's degree	Retired		No	Omnivorous (Non vegan/Non vegetarian)			No Vitamin B12 deficiency	No	Never	Several days	Never	Never	Never	Never	Never	Never	Never	None	None	Mild	Very Satisfied	Not at all Noticeable	Not at all Worried	Not at all Interfering	Several days	Several days	Several days	Not at all sure	Not at all sure	Not at all sure	Not at all sure	No
381	Yes	Female	22	Nabatieh	Single	Bachelor's degree	Unemployed		No	Omnivorous (Non vegan/Non vegetarian)			No Vitamin B12 deficiency	No	Several days	Several days	Never	Several days	Never	Never	Never	Never	Never	Mild	None	Mild	Moderately Satisfied	A Little	Not at all Worried	Somewhat	Several days	Several days	Several days	Not at all sure	Not at all sure	Not at all sure	Not at all sure	No
382	Yes	Female	30	North Lebanon	Single	Bachelor's degree	Employee	I have a part-time job	Yes	Omnivorous (Non vegan/Non vegetarian)			No Vitamin B12 deficiency	No	Several days	More than half of the days	Several days	Several days	Several days	More than half of the days	More than half of the days	Never	Several days	Mild	Mild	Mild	Satisfied	Not at all Noticeable	Not at all Worried	A Little	Over half the days	Several days	Several days	Over half the days	Not at all sure	Not at all sure	Not at all sure	No
383	Yes	Female	58	Mount Lebanon	Married	Bachelor's degree	Employee	I have a full-time job	No	Omnivorous (Non vegan/Non vegetarian)			No Vitamin B12 deficiency	No	Never	Never	Several days	Never	Several days	Never	Never	Never	Never	Mild	None	Moderate	Moderately Satisfied	Somewhat	A Little	A Little	Several days	Not at all sure	Not at all sure	Several days	Not at all sure	Not at all sure	Not at all sure	No
384	Yes	Female	21	North Lebanon	Single	Bachelor's degree	Employee	I have a part-time job	No	Omnivorous (Non vegan/Non vegetarian)			No Vitamin B12 deficiency	No	Several days	Several days	Several days	Several days	Several days	Never	Never	Never	Never	None	None	None	Moderately Satisfied	A Little	Not at all Worried	A Little	Several days	Several days	Several days	Several days	Not at all sure	Not at all sure	Not at all sure	No
385	Yes	Female	29	Bekaa	Single	Bachelor's degree	Employee	I have a full-time job	Yes	Omnivorous (Non vegan/Non vegetarian)			No Vitamin B12 deficiency	No	Several days	Several days	Never	Several days	Several days	Never	Several days	Never	Never	None	None	Moderate	Satisfied	Somewhat	Not at all Worried	A Little	Several days	Several days	Several days	Several days	Not at all sure	Not at all sure	Not at all sure	No
386	Yes	Female	24	Bekaa	Single	Bachelor's degree	Employee	I have a full-time job	No	Omnivorous (Non vegan/Non vegetarian)			No Vitamin B12 deficiency	No	More than half of the days	More than half of the days	Several days	More than half of the days	Several days	Several days	Several days	Never	Never	Mild	Mild	None	Moderately Satisfied	A Little	Not at all Worried	Somewhat	Over half the days	Several days	Several days	Over half the days	Several days	Over half the days	Not at all sure	No
387	Yes	Female	27	Beirut	Single	Bachelor's degree	Employee	I have a full-time job	No	Vegan/vegetarian	I am vegan (I do not eat any animal-derived food)	24	No Vitamin B12 deficiency	No	Several days	Several days	Several days	Several days	Never	Several days	Never	Never	Never	Moderate	None	None	Moderately Satisfied	Not at all Noticeable	A Little	Not at all Interfering	Several days	Several days	Several days	Several days	Several days	Over half the days	Not at all sure	No
388	Yes	Female	23	Mount Lebanon	Single	Secondary	Unemployed		No	Omnivorous (Non vegan/Non vegetarian)			No Vitamin B12 deficiency	No	Never	Never	Never	Several days	Never	Never	Several days	Never	Never	Mild	None	Mild	Moderately Satisfied	Not at all Noticeable	Not at all Worried	A Little	Not at all sure	Not at all sure	Nearly every day	Several days	Not at all sure	Several days	Not at all sure	No
389	Yes	Female	37	Mount Lebanon	Single	Bachelor's degree	Employee	I have a full-time job	Yes	Omnivorous (Non vegan/Non vegetarian)			No Vitamin B12 deficiency	No	More than half of the days	More than half of the days	More than half of the days	More than half of the days	Nearly every day	Nearly every day	More than half of the days	Nearly every day	Nearly every day	Moderate	Moderate	Moderate	Dissatisfied	Not at all Noticeable	Somewhat	Somewhat	Several days	Not at all sure	Over half the days	Several days	Not at all sure	Several days	Not at all sure	No
390	Yes	Female	22	Bekaa	Single	Bachelor's degree	Employee	I have a full-time job	No	Omnivorous (Non vegan/Non vegetarian)			No Vitamin B12 deficiency	No	Never	Several days	Never	Several days	Never	Never	Never	Never	Never	Mild	None	Mild	Satisfied	Not at all Noticeable	Not at all Worried	Not at all Interfering	Over half the days	Over half the days	Over half the days	Several days	Not at all sure	Several days	Not at all sure	No
391	Yes	Female	22	Mount Lebanon	Single	Bachelor's degree	Unemployed		No	Omnivorous (Non vegan/Non vegetarian)			No Vitamin B12 deficiency	No	Several days	Several days	Several days	Several days	Several days	Several days	Never	Never	Never	Mild	None	Moderate	Dissatisfied	Not at all Noticeable	A Little	A Little	Several days	Several days	Several days	Several days	Not at all sure	Several days	Not at all sure	No
392	Yes	Male	59	Mount Lebanon	Married	Bachelor's degree	Retired		No	Omnivorous (Non vegan/Non vegetarian)			No Vitamin B12 deficiency	No	Several days	Several days	Several days	Several days	Never	Several days	More than half of the days	Never	Never	Mild	Moderate	Moderate	Moderately Satisfied	Not at all Noticeable	Not at all Worried	Somewhat	Several days	Not at all sure	Over half the days	Not at all sure	Several days	Several days	Not at all sure	No
393	Yes	Male	20	Mount Lebanon	Single	Bachelor's degree	Employee	I have a part-time job	Yes	Omnivorous (Non vegan/Non vegetarian)			No Vitamin B12 deficiency	No	More than half of the days	More than half of the days	More than half of the days	More than half of the days	Several days	More than half of the days	Several days	Several days	Never	None	None	None	Moderately Satisfied	Not at all Noticeable	Not at all Worried	Not at all Interfering	Several days	Not at all sure	Over half the days	Several days	Several days	Several days	Not at all sure	No
394	Yes	Male	21	North Lebanon	Single	Bachelor's degree	Unemployed		Yes	Omnivorous (Non vegan/Non vegetarian)			No Vitamin B12 deficiency	No	Nearly every day	Nearly every day	Nearly every day	Nearly every day	More than half of the days	Nearly every day	Nearly every day	Several days	More than half of the days	Severe	Moderate	Mild	Very Dissatisfied	Much Noticeable	Somewhat	Very Much Interfering	Nearly every day	Nearly every day	Nearly every day	Nearly every day	Over half the days	Nearly every day	Over half the days	No
395	Yes	Female	25	North Lebanon	Married	Bachelor's degree	Unemployed		No	Vegan/vegetarian	I eat dairy products and eggs as animal-derived food	23	No Vitamin B12 deficiency	No	Several days	Several days	Several days	Several days	Several days	Never	Several days	Never	Never	Mild	None	Severe	Dissatisfied	A Little	A Little	Somewhat	Several days	Over half the days	Over half the days	Several days	Not at all sure	Not at all sure	Over half the days	No
396	Yes	Female	22	South Lebanon	Single	Bachelor's degree	Unemployed		No	Omnivorous (Non vegan/Non vegetarian)			No Vitamin B12 deficiency	No	Never	Never	More than half of the days	More than half of the days	Never	Several days	Several days	Never	Never	Severe	Mild	None	Very Dissatisfied	A Little	Very Much Worried	Much	Over half the days	Nearly every day	Nearly every day	Several days	Not at all sure	Over half the days	Over half the days	No
397	Yes	Female	21	Mount Lebanon	Single	Bachelor's degree	Unemployed		No	Omnivorous (Non vegan/Non vegetarian)			No Vitamin B12 deficiency	No	More than half of the days	Several days	Never	Never	Never	Several days	Several days	Never	Never	None	None	Moderate	Very Satisfied	Not at all Noticeable	Not at all Worried	Not at all Interfering	Several days	Over half the days	Over half the days	Not at all sure	Over half the days	Over half the days	Over half the days	No
398	Yes	Female	44	Beirut	Single	Bachelor's degree	Employee	I have a part-time job	No	Omnivorous (Non vegan/Non vegetarian)			No Vitamin B12 deficiency	No	More than half of the days	Several days	Several days	Several days	Several days	Never	Never	Never	Never	Mild	Mild	Moderate	Moderately Satisfied	Not at all Noticeable	Somewhat	Somewhat	Several days	Over half the days	Over half the days	Over half the days	Over half the days	Over half the days	Over half the days	No
399	Yes	Male	28	Nabatieh	Single	Bachelor's degree	Employee	I have a full-time job	No	Omnivorous (Non vegan/Non vegetarian)			No Vitamin B12 deficiency	No	More than half of the days	Several days	More than half of the days	Several days	Several days	Several days	Several days	Several days	Several days	None	Moderate	Moderate	Dissatisfied	A Little	Somewhat	Somewhat	Several days	Several days	Several days	Over half the days	Over half the days	Over half the days	Over half the days	No
400	Yes	Male	49	North Lebanon	Married	Bachelor's degree	Employee	I have a full-time job	Yes	Omnivorous (Non vegan/Non vegetarian)			No Vitamin B12 deficiency	No	More than half of the days	Several days	More than half of the days	More than half of the days	Several days	More than half of the days	Several days	Several days	Never	Moderate	Mild	Severe	Dissatisfied	A Little	Much	Much	Nearly every day	Several days	Over half the days	Several days	Several days	Over half the days	Over half the days	No
401	Yes	Male	20	Beirut	Single	Bachelor's degree	Unemployed		No	Vegan/vegetarian	I am vegan (I do not eat any animal-derived food)	16	No Vitamin B12 deficiency	No	Several days	Several days	Never	Several days	Never	Several days	Several days	Never	Never	Mild	None	None	Satisfied	Not at all Noticeable	Not at all Worried	Not at all Interfering	Over half the days	Several days	Several days	Several days	Several days	Several days	Over half the days	No
402	Yes	Male	24	Akkar	Single	Bachelor's degree	Unemployed		Yes	Omnivorous (Non vegan/Non vegetarian)			No Vitamin B12 deficiency	No	Never	Several days	Several days	Several days	Never	Several days	Several days	Never	Never	Mild	Moderate	Mild	Satisfied	Not at all Noticeable	Not at all Worried	Not at all Interfering	Over half the days	Several days	Several days	Several days	Not at all sure	Not at all sure	Several days	No
403	Yes	Female	18	Beirut	Single	Bachelor's degree	Unemployed		No	Omnivorous (Non vegan/Non vegetarian)			No Vitamin B12 deficiency	No	Several days	Several days	Several days	More than half of the days	More than half of the days	Never	Never	Never	Never	None	Moderate	Moderate	Satisfied	A Little	Not at all Worried	Somewhat	Several days	Several days	Several days	Several days	Not at all sure	Not at all sure	Several days	No
404	Yes	Female	20	Mount Lebanon	Single	Secondary	Unemployed		No	Vegan/vegetarian	I eat dairy products and eggs as animal-derived food	18	No Vitamin B12 deficiency	No	Several days	Several days	More than half of the days	More than half of the days	Never	Several days	Several days	Never	Several days	Moderate	Mild	Mild	Moderately Satisfied	Not at all Noticeable	Not at all Worried	Somewhat	Over half the days	Over half the days	Over half the days	Nearly every day	Over half the days	Not at all sure	Several days	No
405	Yes	Female	21	Akkar	Single	Bachelor's degree	Unemployed		No	Omnivorous (Non vegan/Non vegetarian)			No Vitamin B12 deficiency	No	Several days	Several days	More than half of the days	Several days	Several days	Several days	Several days	Several days	Never	Moderate	Moderate	Moderate	Moderately Satisfied	Somewhat	Somewhat	Much	Several days	Several days	Several days	Several days	Several days	Over half the days	Several days	No
406	Yes	Male	23	North Lebanon	Single	Bachelor's degree	Unemployed		Yes	Omnivorous (Non vegan/Non vegetarian)			No Vitamin B12 deficiency	No	Never	Never	Never	Never	Never	Never	Never	Never	Never	None	None	None	Satisfied	A Little	Not at all Worried	A Little	Not at all sure	Not at all sure	Nearly every day	Not at all sure	Not at all sure	Several days	Several days	No
407	Yes	Female	21	Nabatieh	Single	Bachelor's degree	Employee	I have a full-time job	Yes	Omnivorous (Non vegan/Non vegetarian)			No Vitamin B12 deficiency	No	Never	Never	Never	Several days	Several days	Never	Never	Never	Never	None	None	None	Satisfied	A Little	Not at all Worried	A Little	Not at all sure	Not at all sure	Nearly every day	Not at all sure	Not at all sure	Several days	Several days	No
408	Yes	Male	26	Beirut	Single	Bachelor's degree	Employee	I have a full-time job	Yes	Omnivorous (Non vegan/Non vegetarian)			No Vitamin B12 deficiency	No	Never	Never	Never	Several days	Never	Never	Never	Never	Never	Mild	None	None	Moderately Satisfied	Not at all Noticeable	Not at all Worried	A Little	Not at all sure	Not at all sure	Nearly every day	Several days	Not at all sure	Several days	Several days	No
409	Yes	Female	22	Nabatieh	Single	Bachelor's degree	Unemployed		No	Omnivorous (Non vegan/Non vegetarian)			No Vitamin B12 deficiency	No	Several days	Several days	Several days	More than half of the days	More than half of the days	More than half of the days	More than half of the days	More than half of the days	Never	None	None	None	Satisfied	Somewhat	Much	Much	Several days	Several days	Several days	Several days	Not at all sure	Several days	Several days	No
410	Yes	Female	28	North Lebanon	Married	Bachelor's degree	Employee	I have a full-time job	No	Vegan/vegetarian	I eat dairy products and eggs as animal-derived food	18	No Vitamin B12 deficiency	No	Several days	Several days	Nearly every day	Several days	Several days	Several days	Several days	Never	Never	Very severe	Very severe	Severe	Dissatisfied	Somewhat	Somewhat	Somewhat	Several days	Several days	Several days	Nearly every day	Over half the days	Several days	Several days	No
411	Yes	Female	24	Baalbeck-Hermel	Single	Bachelor's degree	Unemployed		Yes	Omnivorous (Non vegan/Non vegetarian)			No Vitamin B12 deficiency	No	Several days	Several days	Never	Several days	Never	Never	Never	Never	Never	Mild	None	None	Satisfied	Not at all Noticeable	Not at all Worried	Not at all Interfering	Several days	Not at all sure	Over half the days	Several days	Several days	Several days	Several days	No
412	Yes	Female	30	Mount Lebanon	Single	Bachelor's degree	Employee	I have a part-time job	No	Vegan/vegetarian	I eat dairy products and eggs as animal-derived food	25	No Vitamin B12 deficiency	No	Several days	Several days	Never	More than half of the days	Several days	Nearly every day	Several days	Never	More than half of the days	None	None	None	Moderately Satisfied	A Little	A Little	A Little	Nearly every day	Several days	Over half the days	Several days	Several days	Several days	Several days	No
413	Yes	Female	23	Beirut	Single	Bachelor's degree	Unemployed		Yes	Omnivorous (Non vegan/Non vegetarian)			No Vitamin B12 deficiency	No	Never	Never	Never	Never	Several days	Never	Never	Never	Never	None	None	None	Very Satisfied	Not at all Noticeable	Not at all Worried	A Little	Several days	Several days	Several days	Several days	Several days	Several days	Several days	No
414	Yes	Female	21	Akkar	Single	Bachelor's degree	Unemployed		No	Omnivorous (Non vegan/Non vegetarian)			No Vitamin B12 deficiency	No	Several days	Several days	Several days	Several days	Several days	Several days	Several days	Never	Never	None	None	None	Moderately Satisfied	A Little	Somewhat	Much	Several days	Several days	Several days	Several days	Several days	Several days	Several days	No
415	Yes	Male	21	North Lebanon	Single	Bachelor's degree	Unemployed		Yes	Omnivorous (Non vegan/Non vegetarian)			No Vitamin B12 deficiency	No	Never	Several days	Several days	Several days	Several days	More than half of the days	More than half of the days	More than half of the days	Never	Moderate	Mild	Moderate	Moderately Satisfied	Somewhat	Somewhat	Much	Several days	Several days	Several days	Several days	Several days	Several days	Several days	No
416	Yes	Female	19	North Lebanon	Single	Bachelor's degree	Unemployed		No	Vegan/vegetarian	I eat dairy products and eggs as animal-derived food	18	No Vitamin B12 deficiency	No	More than half of the days	More than half of the days	More than half of the days	More than half of the days	Several days	Several days	More than half of the days	More than half of the days	Several days	Moderate	Very severe	Moderate	Dissatisfied	Very Much Noticeable	Somewhat	Somewhat	Nearly every day	Nearly every day	Nearly every day	Nearly every day	Nearly every day	Nearly every day	Nearly every day	Sometimes
417	Yes	Female	23	North Lebanon	Single	Bachelor's degree	Employee	I have a full-time job	No	Omnivorous (Non vegan/Non vegetarian)			No Vitamin B12 deficiency	No	Several days	Several days	Several days	More than half of the days	Several days	Never	More than half of the days	Several days	Several days	Mild	Mild	None	Very Satisfied	Not at all Noticeable	Not at all Worried	A Little	Not at all sure	Several days	Several days	Several days	Several days	Nearly every day	Nearly every day	Sometimes
418	Yes	Female	22	Baalbeck-Hermel	Single	Bachelor's degree	Unemployed		No	Omnivorous (Non vegan/Non vegetarian)			No Vitamin B12 deficiency	No	Several days	Never	Never	Several days	Several days	Several days	Never	Never	Never	None	None	None	Satisfied	Somewhat	Not at all Worried	A Little	Not at all sure	Not at all sure	Nearly every day	Not at all sure	Not at all sure	Not at all sure	Not at all sure	Sometimes
419	Yes	Female	22	Bekaa	Single	Bachelor's degree	Employee	I have a part-time job	Yes	Vegan/vegetarian	I am vegan (I do not eat any animal-derived food)	2	No Vitamin B12 deficiency	No	Nearly every day	Nearly every day	Nearly every day	Nearly every day	Nearly every day	Nearly every day	Nearly every day	Nearly every day	Nearly every day	None	None	None	Very Satisfied	A Little	A Little	Somewhat	Not at all sure	Not at all sure	Not at all sure	Not at all sure	Not at all sure	Not at all sure	Not at all sure	Sometimes
420	Yes	Female	19	South Lebanon	Single	Bachelor's degree	Unemployed		No	Omnivorous (Non vegan/Non vegetarian)			No Vitamin B12 deficiency	No	Several days	Several days	More than half of the days	Several days	Several days	More than half of the days	Several days	Several days	Never	Severe	Moderate	None	Moderately Satisfied	Not at all Noticeable	A Little	A Little	Over half the days	Several days	Several days	Several days	Several days	Over half the days	Not at all sure	Sometimes
421	Yes	Female	34	North Lebanon	Married	Secondary	Unemployed		No	Omnivorous (Non vegan/Non vegetarian)			No Vitamin B12 deficiency	No	Several days	Several days	Never	More than half of the days	Never	Never	Never	Never	Never	Mild	None	Mild	Satisfied	A Little	Not at all Worried	A Little	Not at all sure	Not at all sure	Nearly every day	Not at all sure	Not at all sure	Several days	Not at all sure	Sometimes
422	Yes	Female	18	Akkar	Single	Secondary	Unemployed		No	Omnivorous (Non vegan/Non vegetarian)			No Vitamin B12 deficiency	No	More than half of the days	Several days	Several days	Several days	Never	More than half of the days	More than half of the days	Several days	Never	None	Mild	None	Very Dissatisfied	Somewhat	Somewhat	A Little	Several days	Not at all sure	Not at all sure	Not at all sure	Not at all sure	Several days	Not at all sure	Sometimes
423	Yes	Female	22	South Lebanon	Single	Bachelor's degree	Employee	I have a part-time job	No	Omnivorous (Non vegan/Non vegetarian)			No Vitamin B12 deficiency	No	Several days	Never	Never	Several days	Never	Never	Several days	Never	Never	None	Mild	None	Dissatisfied	Not at all Noticeable	Not at all Worried	A Little	Several days	Not at all sure	Not at all sure	Over half the days	Not at all sure	Several days	Not at all sure	Sometimes
424	Yes	Female	21	Mount Lebanon	Single	Bachelor's degree	Employee	I have a part-time job	No	Omnivorous (Non vegan/Non vegetarian)			No Vitamin B12 deficiency	No	Several days	Never	Several days	Never	Several days	Never	Several days	Never	Never	Mild	None	None	Moderately Satisfied	Not at all Noticeable	Not at all Worried	A Little	Several days	Several days	Several days	Several days	Not at all sure	Several days	Not at all sure	Sometimes
425	Yes	Female	20	North Lebanon	Single	Bachelor's degree	Unemployed		No	Omnivorous (Non vegan/Non vegetarian)			No Vitamin B12 deficiency	No	Several days	Several days	Several days	Several days	Several days	Never	Several days	Never	Never	Mild	None	None	Satisfied	Somewhat	Not at all Worried	A Little	Several days	Not at all sure	Not at all sure	Not at all sure	Several days	Several days	Not at all sure	Sometimes
426	Yes	Male	21	Mount Lebanon	Single	Bachelor's degree	Unemployed		No	Omnivorous (Non vegan/Non vegetarian)			No Vitamin B12 deficiency	No	Never	Several days	Never	Several days	Never	Never	Several days	Never	Never	Mild	None	Moderate	Very Satisfied	Somewhat	Somewhat	A Little	Several days	Several days	Several days	Several days	Several days	Several days	Not at all sure	Sometimes
427	Yes	Female	28	Mount Lebanon	Single	Bachelor's degree	Unemployed		No	Omnivorous (Non vegan/Non vegetarian)			No Vitamin B12 deficiency	No	More than half of the days	Several days	Several days	More than half of the days	Nearly every day	Several days	Never	Several days	More than half of the days	Mild	None	None	Moderately Satisfied	Somewhat	Much	Very Much Interfering	Several days	Several days	Several days	Several days	Not at all sure	Nearly every day	Over half the days	Sometimes
428	Yes	Female	21	Mount Lebanon	Single	Bachelor's degree	Unemployed		No	Omnivorous (Non vegan/Non vegetarian)			No Vitamin B12 deficiency	No	More than half of the days	More than half of the days	Several days	More than half of the days	Several days	Several days	More than half of the days	More than half of the days	Several days	Moderate	Mild	None	Very Dissatisfied	Much Noticeable	Very Much Worried	Much	Nearly every day	Nearly every day	Nearly every day	Over half the days	Several days	Nearly every day	Over half the days	Sometimes
429	Yes	Female	50	North Lebanon	Married	Secondary	Unemployed		No	Omnivorous (Non vegan/Non vegetarian)			No Vitamin B12 deficiency	No	Never	Several days	Never	Several days	Several days	Never	Several days	Several days	Never	Mild	Mild	Mild	Satisfied	A Little	A Little	A Little	Several days	Several days	Several days	Not at all sure	Several days	Over half the days	Over half the days	Sometimes
430	Yes	Female	37	Mount Lebanon	Married	Bachelor's degree	Employee	I have a full-time job	No	Vegan/vegetarian	I eat dairy products and eggs as animal-derived food	5 years	No Vitamin B12 deficiency	No	Never	Several days	Several days	Never	Never	Never	More than half of the days	Never	Never	None	None	None	Satisfied	Not at all Noticeable	Not at all Worried	Somewhat	Several days	Several days	Several days	Not at all sure	Not at all sure	Nearly every day	Several days	Sometimes
431	Yes	Female	18	Akkar	Single	Bachelor's degree	Employee	I have a part-time job	No	Omnivorous (Non vegan/Non vegetarian)			No Vitamin B12 deficiency	No	More than half of the days	Nearly every day	Nearly every day	More than half of the days	More than half of the days	Never	Nearly every day	Never	Never	None	Mild	None	Very Dissatisfied	Not at all Noticeable	A Little	Somewhat	Several days	Over half the days	Over half the days	Nearly every day	Nearly every day	Over half the days	Several days	Sometimes
432	Yes	Female	21	Mount Lebanon	Single	Bachelor's degree	Unemployed		No	Omnivorous (Non vegan/Non vegetarian)			No Vitamin B12 deficiency	No	Never	Never	Never	Several days	Never	Never	Never	Never	Never	Mild	None	None	Satisfied	Somewhat	Not at all Worried	A Little	Several days	Not at all sure	Not at all sure	Several days	Not at all sure	Over half the days	Several days	Sometimes
433	Yes	Female	24	North Lebanon	Single	Bachelor's degree	Employee	I have a full-time job	Yes	Omnivorous (Non vegan/Non vegetarian)			No Vitamin B12 deficiency	No	Several days	Several days	Never	Several days	More than half of the days	Never	Never	Never	Never	None	None	Mild	Very Satisfied	Much Noticeable	Not at all Worried	Somewhat	Several days	Over half the days	Over half the days	Over half the days	Over half the days	Over half the days	Several days	Sometimes
434	Yes	Male	21	Mount Lebanon	Single	Bachelor's degree	Employee	I have a full-time job	Yes	Omnivorous (Non vegan/Non vegetarian)			No Vitamin B12 deficiency	No	Several days	More than half of the days	Nearly every day	More than half of the days	Several days	Several days	Several days	Never	Never	Very severe	Mild	None	Very Dissatisfied	Somewhat	Much	Much	Over half the days	Several days	Several days	Nearly every day	Not at all sure	Several days	Several days	Sometimes
435	Yes	Female	19	North Lebanon	Single	Bachelor's degree	Unemployed		Yes	Omnivorous (Non vegan/Non vegetarian)			No Vitamin B12 deficiency	No	Several days	Several days	Never	Several days	Never	Never	Never	Never	Never	None	None	None	Satisfied	Somewhat	Not at all Worried	Much	Over half the days	Several days	Several days	Not at all sure	Not at all sure	Several days	Several days	Sometimes
436	Yes	Female	38	North Lebanon	Married	Bachelor's degree	Unemployed		No	Omnivorous (Non vegan/Non vegetarian)			No Vitamin B12 deficiency	No	Never	Several days	Several days	Several days	More than half of the days	Never	Several days	Never	Never	Moderate	None	None	Moderately Satisfied	A Little	A Little	A Little	Several days	Several days	Several days	Several days	Not at all sure	Several days	Several days	Sometimes
437	Yes	Female	21	North Lebanon	Single	Bachelor's degree	Unemployed		No	Omnivorous (Non vegan/Non vegetarian)			No Vitamin B12 deficiency	No	Several days	Several days	Never	More than half of the days	Nearly every day	Several days	Never	Never	Never	None	None	None	Satisfied	A Little	Not at all Worried	A Little	Several days	Several days	Several days	Several days	Not at all sure	Several days	Several days	Sometimes
438	Yes	Female	24	North Lebanon	Single	Bachelor's degree	Unemployed		No	Omnivorous (Non vegan/Non vegetarian)			No Vitamin B12 deficiency	No	Several days	Several days	Several days	Several days	Never	Never	Never	Never	Never	Mild	Mild	Mild	Satisfied	Not at all Noticeable	Not at all Worried	A Little	Several days	Several days	Several days	Several days	Not at all sure	Several days	Several days	Sometimes
439	Yes	Female	18	Beirut	Single	Secondary	Employee	I have a part-time job	Yes	Omnivorous (Non vegan/Non vegetarian)			No Vitamin B12 deficiency	No	Several days	Several days	Never	Several days	Several days	Never	Several days	Several days	Never	None	Very severe	None	Moderately Satisfied	A Little	A Little	A Little	Several days	Not at all sure	Not at all sure	Several days	Several days	Several days	Several days	Sometimes
440	Yes	Female	19	Mount Lebanon	Single	Bachelor's degree	Unemployed		No	Omnivorous (Non vegan/Non vegetarian)			No Vitamin B12 deficiency	No	Several days	Several days	More than half of the days	More than half of the days	Several days	More than half of the days	Several days	Several days	Never	Mild	Moderate	Mild	Dissatisfied	Somewhat	Much	Much	Over half the days	Over half the days	Over half the days	Several days	Several days	Several days	Several days	Sometimes
441	Yes	Female	20	North Lebanon	Single	Secondary	Unemployed		No	Omnivorous (Non vegan/Non vegetarian)			No Vitamin B12 deficiency	No	Several days	More than half of the days	More than half of the days	Several days	Never	More than half of the days	Never	Several days	More than half of the days	Moderate	None	Very severe	Dissatisfied	Not at all Noticeable	Very Much Worried	Much	Nearly every day	Nearly every day	Nearly every day	Nearly every day	Nearly every day	Nearly every day	Nearly every day	Yes
442	Yes	Female	21	North Lebanon	Single	Bachelor's degree	Unemployed		No	Omnivorous (Non vegan/Non vegetarian)			No Vitamin B12 deficiency	No	Nearly every day	Nearly every day	Nearly every day	Nearly every day	Nearly every day	Nearly every day	Nearly every day	Nearly every day	Never	Severe	Severe	Severe	Very Dissatisfied	Very Much Noticeable	Very Much Worried	Very Much Interfering	Nearly every day	Nearly every day	Nearly every day	Nearly every day	Nearly every day	Nearly every day	Nearly every day	Yes
443	Yes	Female	24	Akkar	Single	Bachelor's degree	Unemployed		No	Vegan/vegetarian	I eat dairy products and eggs as animal-derived food		No Vitamin B12 deficiency	No	Several days	Nearly every day	More than half of the days	Nearly every day	Nearly every day	Nearly every day	Nearly every day	Nearly every day	Nearly every day	Moderate	Moderate	Moderate	Satisfied	Somewhat	Somewhat	Much	Several days	Nearly every day	Nearly every day	Nearly every day	Nearly every day	Nearly every day	Nearly every day	Yes
444	Yes	Female	22	Akkar	Single	Bachelor's degree	Unemployed		No	Omnivorous (Non vegan/Non vegetarian)			No Vitamin B12 deficiency	No	Nearly every day	More than half of the days	Never	More than half of the days	More than half of the days	More than half of the days	Several days	More than half of the days	More than half of the days	Moderate	Mild	Severe	Satisfied	A Little	A Little	A Little	Nearly every day	Over half the days	Over half the days	Nearly every day	Over half the days	Nearly every day	Nearly every day	Yes
445	Yes	Female	23	North Lebanon	Single	Bachelor's degree	Unemployed		No	Omnivorous (Non vegan/Non vegetarian)			No Vitamin B12 deficiency	No	More than half of the days	Nearly every day	Nearly every day	More than half of the days	Never	Nearly every day	More than half of the days	Several days	Nearly every day	Severe	Mild	Moderate	Dissatisfied	Much Noticeable	Very Much Worried	Very Much Interfering	Nearly every day	Nearly every day	Nearly every day	Over half the days	Over half the days	Nearly every day	Nearly every day	Yes
446	Yes	Male	22	Mount Lebanon	Single	Bachelor's degree	Unemployed		No	Omnivorous (Non vegan/Non vegetarian)			No Vitamin B12 deficiency	No	Never	Never	Never	Several days	Several days	Never	Never	Never	Never	Mild	Mild	Mild	Dissatisfied	A Little	A Little	Somewhat	Several days	Not at all sure	Over half the days	Several days	Not at all sure	Not at all sure	Not at all sure	Yes
447	Yes	Male	60	Mount Lebanon	Married	Bachelor's degree	Retired		No	Omnivorous (Non vegan/Non vegetarian)			No Vitamin B12 deficiency	No	More than half of the days	Several days	Several days	More than half of the days	Never	More than half of the days	More than half of the days	More than half of the days	More than half of the days	Moderate	Moderate	Moderate	Moderately Satisfied	Somewhat	Much	Somewhat	Nearly every day	Nearly every day	Nearly every day	Nearly every day	Over half the days	Several days	Not at all sure	Yes
448	Yes	Female	20	North Lebanon	Single	Bachelor's degree	Unemployed		No	Vegan/vegetarian	I only eat dairy products as animal-derived food	18	No Vitamin B12 deficiency	No	Nearly every day	Nearly every day	Never	Nearly every day	Several days	More than half of the days	Several days	More than half of the days	More than half of the days	None	None	None	Moderately Satisfied	Not at all Noticeable	Not at all Worried	A Little	Several days	Several days	Several days	Over half the days	Not at all sure	Nearly every day	Over half the days	Yes
449	Yes	Female	23	Baalbeck-Hermel	Single	Bachelor's degree	Employee	I have a part-time job	No	Omnivorous (Non vegan/Non vegetarian)			No Vitamin B12 deficiency	No	More than half of the days	More than half of the days	Several days	More than half of the days	More than half of the days	Never	Never	Several days	Never	Mild	Moderate	Moderate	Dissatisfied	Not at all Noticeable	Not at all Worried	A Little	Nearly every day	Several days	Over half the days	Several days	Not at all sure	Nearly every day	Over half the days	Yes
450	Yes	Male	21	Mount Lebanon	Single	Bachelor's degree	Employee	I have a full-time job	Yes	Omnivorous (Non vegan/Non vegetarian)			No Vitamin B12 deficiency	No	Nearly every day	Nearly every day	More than half of the days	More than half of the days	Nearly every day	More than half of the days	Several days	More than half of the days	More than half of the days	Severe	Moderate	Moderate	Moderately Satisfied	Somewhat	Much	Much	Nearly every day	Nearly every day	Nearly every day	Over half the days	Over half the days	Several days	Over half the days	Yes
451	Yes	Female	36	South Lebanon	Married	Bachelor's degree	Employee	I have a full-time job	No	Omnivorous (Non vegan/Non vegetarian)			No Vitamin B12 deficiency	No	Several days	Never	Several days	Never	Several days	Several days	More than half of the days	Never	More than half of the days	Mild	Moderate	Moderate	Dissatisfied	Much Noticeable	A Little	A Little	Several days	Several days	Several days	Several days	Several days	Several days	Over half the days	Yes
452	Yes	Female	23	North Lebanon	Single	Bachelor's degree	Employee	I have a full-time job	Yes	Omnivorous (Non vegan/Non vegetarian)			No Vitamin B12 deficiency	No	Several days	Several days	Never	Several days	Several days	More than half of the days	Several days	Never	Never	None	None	Moderate	Satisfied	Not at all Noticeable	Not at all Worried	Not at all Interfering	Not at all sure	Not at all sure	Not at all sure	Several days	Not at all sure	Not at all sure	Several days	Yes
453	Yes	Female	37	Beirut	Single	Bachelor's degree	Employee	I have a full-time job	No	Omnivorous (Non vegan/Non vegetarian)			No Vitamin B12 deficiency	No	Several days	Several days	More than half of the days	Several days	Several days	More than half of the days	Never	Never	Never	Severe	None	None	Dissatisfied	A Little	Somewhat	Somewhat	Over half the days	Several days	Several days	Several days	Not at all sure	Over half the days	Several days	Yes
454	Yes	Female	24	Bekaa	Single	Bachelor's degree	Employee	I have a part-time job	Yes	Omnivorous (Non vegan/Non vegetarian)			No Vitamin B12 deficiency	No	Several days	Several days	Several days	More than half of the days	Several days	Several days	Several days	Several days	Several days	Moderate	Moderate	Moderate	Moderately Satisfied	Somewhat	Somewhat	Somewhat	Several days	Several days	Several days	Several days	Several days	Several days	Several days	Yes
455	Yes	Female	36	Mount Lebanon	Married	Bachelor's degree	Employee	I have a part-time job	No	Omnivorous (Non vegan/Non vegetarian)			No Vitamin B12 deficiency	Yes	Never	Never	Never	Never	Never	Never	Never	Never	Never	None	None	None	Very Satisfied	Not at all Noticeable	Not at all Worried	A Little	Not at all sure	Not at all sure	Nearly every day	Not at all sure	Not at all sure	Not at all sure	Not at all sure	No
456	Yes	Male	21	North Lebanon	Single	Bachelor's degree	Unemployed		No	Omnivorous (Non vegan/Non vegetarian)			No Vitamin B12 deficiency	Yes	Never	Never	Never	Never	Never	Never	Several days	Never	Never	None	None	Mild	Very Satisfied	Not at all Noticeable	Not at all Worried	Not at all Interfering	Not at all sure	Not at all sure	Not at all sure	Not at all sure	Not at all sure	Not at all sure	Not at all sure	No
457	Yes	Male	60	Mount Lebanon	Married	Bachelor's degree	Retired		No	Omnivorous (Non vegan/Non vegetarian)			No Vitamin B12 deficiency	Yes	Never	Never	Never	Never	Never	Never	Never	Never	Never	None	None	None	Very Satisfied	Not at all Noticeable	Not at all Worried	Not at all Interfering	Not at all sure	Not at all sure	Not at all sure	Not at all sure	Not at all sure	Not at all sure	Not at all sure	No
458	Yes	Female	25	Mount Lebanon	Single	Bachelor's degree	Employee	I have a full-time job	Yes	Vegan/vegetarian	I am vegan (I do not eat any animal-derived food)	22	No Vitamin B12 deficiency	Yes	Several days	Several days	Never	Never	More than half of the days	Never	Never	Never	Never	None	None	None	Satisfied	Not at all Noticeable	Not at all Worried	Not at all Interfering	Not at all sure	Not at all sure	Not at all sure	Several days	Not at all sure	Not at all sure	Not at all sure	No
459	Yes	Female	40	Mount Lebanon	Single	Bachelor's degree	Employee	I have a full-time job	Yes	Omnivorous (Non vegan/Non vegetarian)			No Vitamin B12 deficiency	Yes	Several days	Several days	Never	Several days	Several days	Never	Never	Never	Never	None	None	Mild	Satisfied	Not at all Noticeable	Not at all Worried	Much	Several days	Several days	Several days	Several days	Not at all sure	Not at all sure	Not at all sure	No
460	Yes	Female	24	Mount Lebanon	Single	Bachelor's degree	Employee	I have a full-time job	No	Vegan/vegetarian	I am vegan (I do not eat any animal-derived food)	21	No Vitamin B12 deficiency	Yes	Never	Several days	Several days	Several days	Nearly every day	Never	Never	Never	Never	Moderate	None	None	Moderately Satisfied	Not at all Noticeable	A Little	Somewhat	Several days	Not at all sure	Over half the days	Not at all sure	Over half the days	Not at all sure	Not at all sure	No
461	Yes	Female	23	Nabatieh	Single	Bachelor's degree	Unemployed		No	Omnivorous (Non vegan/Non vegetarian)			No Vitamin B12 deficiency	Yes	Never	Several days	Several days	Never	Never	Several days	Never	Never	Never	Mild	None	None	Dissatisfied	Not at all Noticeable	A Little	A Little	Several days	Not at all sure	Not at all sure	Not at all sure	Not at all sure	Several days	Not at all sure	No
462	Yes	Female	22	Mount Lebanon	Single	Bachelor's degree	Unemployed		No	Omnivorous (Non vegan/Non vegetarian)			No Vitamin B12 deficiency	Yes	Several days	Several days	Never	Several days	Never	Several days	More than half of the days	More than half of the days	Never	Mild	None	None	Satisfied	Not at all Noticeable	Not at all Worried	A Little	Several days	Not at all sure	Not at all sure	Not at all sure	Not at all sure	Several days	Not at all sure	No
463	Yes	Female	21	Beirut	Single	Bachelor's degree	Employee	I have a part-time job	No	Vegan/vegetarian	I am vegan (I do not eat any animal-derived food)	19	No Vitamin B12 deficiency	Yes	Several days	Several days	Never	Several days	Never	Never	Several days	Never	Never	Mild	Mild	Mild	Moderately Satisfied	Not at all Noticeable	A Little	Not at all Interfering	Nearly every day	Several days	Several days	Several days	Not at all sure	Several days	Not at all sure	No
464	Yes	Female	22	Beirut	Single	Bachelor's degree	Unemployed		No	Omnivorous (Non vegan/Non vegetarian)			No Vitamin B12 deficiency	Yes	Several days	Never	Never	Never	Never	Never	Never	Never	Never	None	None	None	Satisfied	Somewhat	Not at all Worried	A Little	Not at all sure	Several days	Several days	Several days	Not at all sure	Several days	Not at all sure	No
465	Yes	Female	33	Mount Lebanon	Single	Bachelor's degree	Employee	I have a part-time job	No	Omnivorous (Non vegan/Non vegetarian)			No Vitamin B12 deficiency	Yes	Never	Several days	Several days	Several days	Several days	Several days	Several days	Never	Never	Mild	Mild	Moderate	Moderately Satisfied	Somewhat	A Little	Somewhat	Several days	Not at all sure	Over half the days	Over half the days	Several days	Over half the days	Several days	No
466	Yes	Female	24	Mount Lebanon	Single	Secondary	Employee	I have a part-time job	No	Vegan/vegetarian	I am vegan (I do not eat any animal-derived food)	Became Vegetarian at 14, then became Vegan at 16 till present	No Vitamin B12 deficiency	Yes	Never	Several days	Several days	More than half of the days	Nearly every day	Several days	More than half of the days	Nearly every day	Several days	Mild	None	Severe	Very Dissatisfied	Very Much Noticeable	Very Much Worried	Very Much Interfering	Over half the days	Several days	Several days	Several days	Nearly every day	Several days	Several days	No
467	Yes	Female	22	Baalbeck-Hermel	Single	Bachelor's degree	Unemployed		No	Omnivorous (Non vegan/Non vegetarian)			No Vitamin B12 deficiency	Yes	Never	Never	Several days	More than half of the days	Never	Never	Several days	More than half of the days	Never	Mild	Moderate	Severe	Moderately Satisfied	Somewhat	A Little	Somewhat	Several days	Not at all sure	Over half the days	Several days	Not at all sure	Several days	Several days	No
468	Yes	Male	58	Mount Lebanon	Married	Bachelor's degree	Employee	I have a full-time job	No	Omnivorous (Non vegan/Non vegetarian)			No Vitamin B12 deficiency	Yes	More than half of the days	Several days	Several days	Several days	Never	Never	Several days	Never	Never	Moderate	Moderate	Moderate	Dissatisfied	Somewhat	A Little	A Little	Several days	Several days	Several days	Several days	Not at all sure	Several days	Several days	No
469	Yes	Male	35	Bekaa	Married	Bachelor's degree	Employee	I have a full-time job	Yes	Omnivorous (Non vegan/Non vegetarian)			No Vitamin B12 deficiency	Yes	Several days	Several days	Several days	Several days	Never	Several days	Several days	Never	Never	Mild	Mild	Mild	Moderately Satisfied	A Little	A Little	A Little	Several days	Several days	Several days	Several days	Several days	Several days	Several days	No
470	Yes	Male	60	North Lebanon	Married	Bachelor's degree	Retired		No	Omnivorous (Non vegan/Non vegetarian)			No Vitamin B12 deficiency	Yes	Never	Several days	More than half of the days	Several days	Several days	Several days	Several days	Several days	Never	Severe	Severe	Moderate	Moderately Satisfied	A Little	A Little	A Little	Several days	Several days	Several days	Several days	Several days	Several days	Several days	No
471	Yes	Female	24	North Lebanon	Married	Bachelor's degree	Employee	I have a full-time job	No	Omnivorous (Non vegan/Non vegetarian)			No Vitamin B12 deficiency	Yes	Several days	Several days	More than half of the days	Several days	More than half of the days	Several days	Nearly every day	Never	Never	Severe	Moderate	Moderate	Satisfied	Somewhat	A Little	Much	Nearly every day	Over half the days	Over half the days	Nearly every day	Several days	Over half the days	Nearly every day	Sometimes
472	Yes	Female	24	Nabatieh	Single	Bachelor's degree	Employee	I have a part-time job	Yes	Omnivorous (Non vegan/Non vegetarian)			No Vitamin B12 deficiency	Yes	Never	Never	Nearly every day	Several days	Several days	Never	Never	Never	Never	Severe	Severe	Moderate	Dissatisfied	Not at all Noticeable	Somewhat	Not at all Interfering	Not at all sure	Not at all sure	Not at all sure	Not at all sure	Not at all sure	Not at all sure	Not at all sure	Sometimes
473	Yes	Female	27	Mount Lebanon	Single	Bachelor's degree	Employee	I have a full-time job	No	Omnivorous (Non vegan/Non vegetarian)			No Vitamin B12 deficiency	Yes	Several days	More than half of the days	More than half of the days	Several days	Never	Several days	Never	Never	Several days	Severe	Moderate	Moderate	Dissatisfied	Somewhat	Somewhat	Somewhat	Several days	Several days	Several days	Over half the days	Several days	Over half the days	Not at all sure	Sometimes
474	Yes	Female	21	Akkar	Single	Bachelor's degree	Unemployed		No	Omnivorous (Non vegan/Non vegetarian)			No Vitamin B12 deficiency	Yes	More than half of the days	Nearly every day	More than half of the days	Nearly every day	Several days	Several days	Never	Never	Never	Moderate	Moderate	Mild	Dissatisfied	Somewhat	Somewhat	Much	Over half the days	Over half the days	Over half the days	Nearly every day	Several days	Nearly every day	Over half the days	Sometimes
475	Yes	Male	45	Bekaa	Married	Bachelor's degree	Employee	I have a full-time job	No	Omnivorous (Non vegan/Non vegetarian)			No Vitamin B12 deficiency	Yes	Never	More than half of the days	Never	Never	Never	Never	Never	Never	Never	None	None	Mild	Satisfied	Not at all Noticeable	Not at all Worried	Not at all Interfering	Not at all sure	Not at all sure	Nearly every day	Not at all sure	Not at all sure	Over half the days	Several days	Sometimes
476	Yes	Female	18	Mount Lebanon	Single	Secondary	Unemployed		No	Omnivorous (Non vegan/Non vegetarian)			No Vitamin B12 deficiency	Yes	Several days	Several days	Nearly every day	Several days	More than half of the days	Never	Several days	Several days	Never	Severe	Mild	Mild	Very Dissatisfied	Much Noticeable	Much	Much	Several days	Not at all sure	Not at all sure	Several days	Several days	Several days	Several days	Sometimes
477	Yes	Female	30	Mount Lebanon	Married	Bachelor's degree	Employee	I have a part-time job	No	Omnivorous (Non vegan/Non vegetarian)			No Vitamin B12 deficiency	Yes	Several days	Several days	Several days	Several days	Several days	Several days	Several days	Several days	Several days	Mild	Mild	Mild	Moderately Satisfied	Somewhat	Not at all Worried	A Little	Several days	Several days	Several days	Several days	Several days	Several days	Several days	Sometimes
478	Yes	Female	22	Nabatieh	Single	Bachelor's degree	Unemployed		No	Omnivorous (Non vegan/Non vegetarian)			No Vitamin B12 deficiency	Yes	More than half of the days	More than half of the days	Several days	More than half of the days	More than half of the days	Nearly every day	More than half of the days	Several days	Nearly every day	Mild	Severe	None	Moderately Satisfied	Somewhat	A Little	Not at all Interfering	Nearly every day	Nearly every day	Nearly every day	Nearly every day	Nearly every day	Nearly every day	Nearly every day	Yes
479	Yes	Female	28	Mount Lebanon	Single	Bachelor's degree	Employee	I have a full-time job	Yes	Omnivorous (Non vegan/Non vegetarian)			No Vitamin B12 deficiency	Yes	Nearly every day	More than half of the days	Nearly every day	Nearly every day	Nearly every day	Nearly every day	Nearly every day	More than half of the days	More than half of the days	Very severe	Very severe	Moderate	Moderately Satisfied	Much Noticeable	Somewhat	Much	Nearly every day	Nearly every day	Nearly every day	Nearly every day	Over half the days	Nearly every day	Nearly every day	Yes
480	Yes	Female	19	Beirut	Single	Bachelor's degree	Unemployed		No	Omnivorous (Non vegan/Non vegetarian)			No Vitamin B12 deficiency	Yes	More than half of the days	Several days	Nearly every day	Nearly every day	More than half of the days	Several days	Nearly every day	Nearly every day	Never	None	None	None	Dissatisfied	Much Noticeable	Much	Very Much Interfering	Over half the days	Over half the days	Over half the days	Over half the days	Over half the days	Nearly every day	Nearly every day	Yes
481	Yes	Female	19	Mount Lebanon	Single	Bachelor's degree	Unemployed		No	Omnivorous (Non vegan/Non vegetarian)			No Vitamin B12 deficiency	Yes	Several days	Several days	Several days	Several days	Never	More than half of the days	Several days	Several days	Never	None	None	None	Dissatisfied	A Little	A Little	A Little	Several days	Several days	Several days	Several days	Several days	Several days	Not at all sure	Yes
482	Yes	Male	19	Akkar	Single	Bachelor's degree	Unemployed		No	Omnivorous (Non vegan/Non vegetarian)			No Vitamin B12 deficiency	Yes	Several days	Several days	Several days	More than half of the days	Several days	Several days	Never	Never	Several days	Mild	None	None	Moderately Satisfied	Somewhat	Not at all Worried	Not at all Interfering	Several days	Over half the days	Over half the days	Several days	Several days	Not at all sure	Over half the days	Yes
483	Yes	Male	22	Beirut	Single	Bachelor's degree	Unemployed		No	Omnivorous (Non vegan/Non vegetarian)			No Vitamin B12 deficiency	Yes	Several days	Several days	Several days	Several days	Several days	Several days	Several days	Several days	Several days	Mild	Mild	Mild	Satisfied	A Little	A Little	A Little	Several days	Several days	Several days	Several days	Several days	Several days	Several days	Yes
